# Supplementary material for: Sensitivity of northwest Australian tropical cyclone activity to ITCZ migration since 500 CE
Source: Sci Adv. 2023 Jan 11;9(2):eadd9832. doi: 10.1126/sciadv.add9832 (PMC9833654; doi:10.1126/sciadv.add9832)
Supplement: Supplementary file 2 — Data S1 [file sciadv.add9832_data_s1.zip]

Archive with 1 entries (1 files):
- sciadv.add9832_data_s1.xlsx
