# Supplementary material for: Sensitivity of northwest Australian tropical cyclone activity to ITCZ migration since 500 CE
Source: Sci Adv. 2023 Jan 11;9(2):eadd9832. doi: 10.1126/sciadv.add9832 (PMC9833654; doi:10.1126/sciadv.add9832)
Supplement: Supplementary file 2 — Data S1 [file sciadv.add9832_data_s1.zip › sciadv.add9832_data_s1.xlsx]

## Sheet: Haig (2014) Data
Cape Range (Yr CE)	Cape Range δ18O
2010	-1.95
2009	-2.91
2008	-2
2007	-2.7
2006	-3.55
2005	-4.33
2004	-4.86
2003	-4.6
2002	-4.09
2001	-4.56
2000	-4.26
1999	-4.22
1998	-5.46
1997	-3.93
1996	-4.71
1995	-4.78
1994	-4.95
1993	-5.41
1992	-5.96
1991	-6.36
1990	-5.31
1989	-4.23
1988	-3.45
1987	-4.45
1986	-4.65
1985	-4.41
1984	-3.99
1983	-3.36
1982	-3.42
1981	-3.64
1980	-4.7
1979	-5.29
1978	-5.74
1977	-4.15
1976	-5.48
1975	-6.05
1974	-6.69
1973	-7.76
1972	-5.75
1971	-6.13
1970	-6.53
1969	-5.12
1968	-6.33
1967	-4.72
1966	-4.66
1965	-5.18
1964	-4.49
1963	-4.4
1962	-6.48
1961	-7.36
1960	-6.51
1959	-5.12
1958	-4.3
1957	-3.88
1956	-4.44
1955	-5.6
1954	-5.14
1953	-6.33
1952	-4.83
1951	-4.49
1950	-4.41
1949	-4.28
1948	-4.51
1947	-3.4
1946	-5.85
1945	-5.14
1944	-4.86
1943	-5.78
1942	-5.76
1941	-3.85
1940	-2.85
1939	-4.59
1938	-4.82
1937	-5.71
1936	-4.85
1935	-5.15
1934	-5.52
1933	-6.09
1932	-6.07
1931	-6.04
1930	-6.23
1929	-5.42
1928	-3.25
1927	-3.99
1926	-4.41
1925	-5.41
1924	-5.21
1923	-5.63
1922	-6.28
1921	-4.53
1920	-5.54
1919	-5.01
1918	-4.87
1917	-2.7
1916	-4.1
1915	-4.51
1914	-4.92
1913	-5.17
1912	-5.36
1911	-4.47
1910	-4.3
1909	-4.57
1908	-4.48
1907	-5.53
1906	-4.88
1905	-5.1
1904	-4.96
1903	-4.18
1902	-4.14
1901	-4.21
1900	-4.98
1899	-5.46
1898	-5.43
1897	-5.61
1896	-5.65
1895	-5.78
1894	-4.9
1893	-4.43
1892	-4.88
1891	-3.7
1890	-5.05
1889	-5.15
1888	-4.52
1887	-4.64
1886	-4.9
1885	-5.36
1884	-5.49
1883	-5.76
1882	-5.62
1881	-5.58
1880	-5.22
1879	-4.84
1878	-4.07
1877	-4.16
1876	-4.45
1875	-4.46
1874	-4.92
1873	-5.23
1872	-5.21
1871	-5.17
1870	-4.23
1869	-1.94
1868	-3.85
1867	-4.14
1866	-4.23
1865	-4.46
1864	-6.14
1863	-8.99
1862	-4.46
1861	-4.6
1860	-4.34
1859	-4.58
1858	-4.81
1857	-4.67
1856	-4.63
1855	-4.04
1854	-4.64
1853	-5.24
1852	-5.91
1851	-4.28
1850	-4.59
1849	-5.33
1848	-7.42
1847	-5.2
1846	-5.19
1845	-5.43
1844	-5.69
1843	-5.51
1842	-5.87
1841	-5.37
1840	-5.73
1839	-5.77
1838	-6.41
1837	-5.43
1836	-4.79
1835	-4.3
1834	-5.01
1833	-5.05
1832	-5.48
1831	-5.77
1830	-5.67
1829	-5.33
1828	-5.23
1827	-5.19
1826	-5.52
1825	-5.51
1824	-5.34
1823	-5.29
1822	-4.88
1821	-5.49
1820	-6.43
1819	-7.13
1818	-5.68
1817	-5.16
1816	-5.36
1815	-5.45
1814	-4.89
1813	-4.66
1812	-4.59
1811	-5.03
1810	-5.03
1809	-4.15
1808	-4.74
1807	-3.53
1806	-3.22
1805	-1.92
1804	-3.41
1803	-2.13
1802	-4.53
1801	-4.79
1800	-4.95
1799	-5.1
1798	-5.23
1797	-5.25
1796	-5.12
1795	-4.86
1794	-5.01
1793	-5.56
1792	-5.67
1791	-5.73
1790	-5.99
1789	-6.27
1788	-6.31
1787	-6.32
1786	-6.82
1785	-6.18
1784	-5.41
1783	-5.27
1782	-5.17
1781	-5
1780	-5.34
1779	-5.73
1778	-6.03
1777	-6.48
1776	-5.95
1775	-5.26
1774	-5.21
1773	-5.41
1772	-4.99
1771	-4.5
1770	-5.03
1769	-4.92
1768	-4.96
1767	-4.84
1766	-5.25
1765	-4.69
1764	-4.82
1763	-5.09
1762	-5.4
1761	-5.47
1760	-5.36
1759	-4.76
1758	-4.47
1757	-4.24
1756	-4.23
1755	-4.33
1754	-4.85
1753	-5.37
1752	-5.76
1751	-5.81
1750	-5.99
1749	-5.55
1748	-5.53
1747	-5.34
1746	-5.17
1745	-5.36
1744	-5.27
1743	-5.01
1742	-5.3
1741	-5.15
1740	-5.31
1739	-5.49
1738	-5.46
1737	-5.49
1736	-5.3
1735	-5.17
1734	-5.25
1733	-5.21
1732	-5.03
1731	-4.97
1730	-5.19
1729	-5.32
1728	-5.49
1727	-5.45
1726	-5.45
1725	-5.44
1724	-5.25
1723	-5.41
1722	-5.41
1721	-5.22
1720	-5.23
1719	-5.09
1718	-4.91
1717	-5.31
1716	-5.11
1715	-5.61
1714	-5.32
1713	-5.45
1712	-5.27
1711	-5.28
1710	-5.34
1709	-5.27
1708	-5.11
1707	-5.31
1706	-6.05
1705	-5.99
1704	-5.66
1703	-5.61
1702	-5.28
1701	-5.53
1700	-5.54
1699	-5.52
1698	-5.5
1697	-5.82
1696	-6.14
1695	-6.23
1694	-6.09
1693	-6.11
1692	-6.09
1691	-5.98
1690	-5.92
1689	-5.8
1688	-6.08
1687	-6.36
1686	-6.1
1685	-5.69
1684	-4.61
1683	-4.82
1682	-4.97
1681	-5.07
1680	-5.25
1679	-4.97
1678	-5.05
1677	-4.82
1676	-4.89
1675	-4.78
1674	-5.03
1673	-5.48
1672	-5.65
1671	-5.84
1670	-5.86
1669	-5.97
1668	-6.05
1667	-6.13
1666	-5.94
1665	-5.88
1664	-5.9
1663	-5.85
1662	-5.71
1661	-5.64
1660	-5.83
1659	-6.23
1658	-6.36
1657	-6.36
1656	-6.45
1655	-6.39
1654	-6.37
1653	-6.17
1652	-6.06
1651	-5.99
1650	-5.77
1649	-5.56
1648	-5.89
1647	-5.78
1646	-5.74
1645	-5.46
1644	-5.71
1643	-5.45
1642	-5.64
1641	-5.76
1640	-5.76
1639	-5.68
1638	-5.48
1637	-4.78
1636	-4.56
1635	-4.85
1634	-4.66
1633	-4.41
1632	-4.39
1631	-4.5
1630	-4.55
1629	-4.78
1628	-4.94
1627	-4.79
1626	-4.65
1625	-4.47
1624	-4.7
1623	-4.61
1622	-4.57
1621	-4.57
1620	-5.06
1619	-4.89
1618	-4.69
1617	-5.44
1616	-5.07
1615	-4.99
1614	-5.32
1613	-5.55
1612	-5.13
1611	-5.21
1610	-5.96
1609	-6.09
1608	-5.53
1607	-5.25
1606	-5.28
1605	-5.49
1604	-5.3
1603	-5.31
1602	-5.03
1601	-5.25
1600	-5.41
1599	-5.3
1598	-4.81
1597	-3.74
1596	-3.81
1595	-4.97
1594	-5.22
1593	-4.82
1592	-5.25
1591	-3.81
1590	-4.47
1589	-3.34
1588	-4.44
1587	-4.6
1586	-4.58
1585	-4.61
1584	-4.47
1583	-4.59
1582	-5.11
1581	-4.44
1580	-5.05
1579	-5.17
1578	-4.68
1577	-4.43
1576	-4.1
1575	-5.17
1574	-5.38
1573	-6.05
1572	-6.02
1571	-3.45
1570	-4.02
1569	-4.43
1568	-5.26
1567	-5.53
1566	-5.65
1565	-5.07
1564	-4.87
1563	-4.9
1562	-4.87
1561	-4.85
1560	-5.06
1559	-4.62
1558	-4.83
1557	-4.3
1556	-3.24
1555	-3.9
1554	-2.68
1553	-4.51
1552	-4.77
1551	-4.57
1550	-4.56
1549	-4.51
1548	-4.51
1547	-4.72
1546	-4.61
1545	-5.01
1544	-5.41
1543	-5.18
1542	-5.17
1541	-5.12
1540	-5.88
1539	-5.99
1538	-6.39
1537	-6.94
1536	-7.35
1535	-7.17
1534	-5.58
1533	-5.17
1532	-5.08
1531	-4.49
1530	-3.19
1529	-1.08
1528	-1.93
1527	-2.54
1526	-4.48
1525	-4.69
1524	-4.51
1523	-3.39
1522	-3.97
1521	-4.55
1520	-4.92
1519	-5.35
1518	-4.93
1517	-4.9
1516	-4.88
1515	-3.79
1514	-4.38
1513	-5.3
1512	-4.78
1511	-4.55
1510	-3.99
1509	-4.23
1508	-4.63
1507	-5.4
1506	-6.1
1505	-6.23
1504	-5.69
1503	-5.77
1502	-5.55
1501	-4.98
1500	-5.07
1499	-5.5
1498	-5.27
1497	-5.15
1496	-5.46
1495	-5.26
1494	-4.88
1493	-4.64
1492	-5.17
1491	-5.33
1490	-4.92
1489	-4.87
1488	-5.65
1487	-5.33
1486	-5.44
1485	-5.32
1484	-3.91
1483	-3.04
1482	-4.11
1481	-4.33
1480	-3.23
1479	-3.9
1478	-3.88
1477	-4.52
1476	-5.31
1475	-5.21
1474	-5.03
1473	-4.69
1472	-4.44
1471	-4.52
1470	-5.18
1469	-5.73
1468	-5.07
1467	-4.75
1466	-4.22
1465	-4.09
1464	-3.3
1463	-4.14
1462	-4.52
1461	-4.55
1460	-4.73
1459	-5.45
1458	-5.73
1457	-5.94
1456	-5.42
1455	-5.05
1454	-5.44
1453	-5.07
1452	-4.57
1451	-4.65
1450	-4.55
1449	-4.39
1448	-4.69
1447	-5.04
1446	-5.08
1445	-5.06
1444	-5.38
1443	-5.83
1442	-6.36
1441	-6.06
1440	-5.91
1439	-5.63
1438	-4.17
1437	-4.8
1436	-5.26
1435	-5.43
1434	-5.97
1433	-5.97
1432	-5.23
1431	-4.83
1430	-5.19
1429	-5.65
1428	-5.9
1427	-5.31
1426	-4.58
1425	-4.55
1424	-4.23
1423	-4.74
1422	-5.12
1421	-5.14
1420	-5.28
1419	-5.51
1418	-5.36
1417	-5.33
1416	-5.34
1415	-5.52
1414	-5.34
1413	-3.5
1412	-2.68
1411	-2.79
1410	-3.21
1409	-3.94
1408	-3.9
1407	-4.3
1406	-4.31
1405	-4.44
1404	-4.11
1403	-4.32
1402	-4.46
1401	-2.91
1400	-2.73
1399	-2.28
1398	-2.02
1397	-3.42
1396	-4.24
1395	-4.78
1394	-5.3
1393	-5.14
1392	-4.77
1391	-4.26
1390	-3.5
1389	-4.53
1388	-4.57
1387	-3.56
1386	-3.36
1385	-2.11
1384	-4
1383	-3.97
1382	-3.33
1381	-2.76
1380	-1.13
1379	-3.21
1378	-4
1377	-4.47
1376	-4.27
1375	-4.56
1374	-5
1373	-4.9
1372	-5.11
1371	-4.79
1370	-4.54
1369	-4.87
1368	-4.72
1367	-4.79
1366	-4.83
1365	-5.07
1364	-4.72
1363	-5.42
1362	-4.92
1361	-4.57
1360	-4.45
1359	-3.7
1358	-3.19
1357	-4.2
1356	-4.49
1355	-4.95
1354	-5.25
1353	-5.79
1352	-5.86
1351	-6.12
1350	-5.32
1349	-4.96
1348	-4.89
1347	-5.02
1346	-5.55
1345	-5.26
1344	-4.97
1343	-4.85
1342	-4.89
1341	-4.9
1340	-4.53
1339	-4.8
1338	-4.93
1337	-4.91
1336	-5.09
1335	-5.13
1334	-4.78
1333	-4.91
1332	-5.53
1331	-4.88
1330	-4.65
1329	-5.28
1328	-4.93
1327	-3.73
1326	-3.86
1325	-4.5
1324	-4.25
1323	-4.42
1322	-4.9
1321	-5.21
1320	-5.29
1319	-5.59
1318	-5.45
1317	-5.58
1316	-5.33
1315	-5.63
1314	-5.18
1313	-5.17
1312	-4.7
1311	-4.58
1310	-4.71
1309	-4.96
1308	-5.05
1307	-4.96
1306	-4.7
1305	-4.49
1304	-4.14
1303	-4.26
1302	-4.85
1301	-5.29
1300	-5.48
1299	-5.51
1298	-5.59
1297	-5.49
1296	-5.28
1295	-5.9
1294	-4.53
1293	-4.79
1292	-5.08
1291	-5.57
1290	-5.06
1289	-5.57
1288	-5.58
1287	-5.33
1286	-5.08
1285	-5.41
1284	-5.39
1283	-4.92
1282	-4.57
1281	-4.51
1280	-4.44
1279	-5.03
1278	-5.22
1277	-5.35
1276	-5.38
1275	-5.41
1274	-5.61
1273	-5.5
1272	-4.89
1271	-4.69
1270	-4.85
1269	-5.06
1268	-4.77
1267	-5.14
1266	-5.67
1265	-5.43
1264	-5.56
1263	-5.47
1262	-5.35
1261	-5.5
1260	-5.34
1259	-5.61
1258	-6.27
1257	-5.95
1256	-6.1
1255	-6.47
1254	-5.99
1253	-5.77
1252	-5.73
1251	-5.86
1250	-6.31
1249	-6.88
1248	-6.07
1247	-6.18
1246	-6.04
1245	-5.32
1244	-4.51
1243	-5.01
1242	-5.2
1241	-5.29
1240	-5.27
1239	-5.12
1238	-4.46
1237	-4.14
1236	-4.15
1235	-4.87
1234	-5.24
1233	-5.26
1232	-5.44
1231	-5.45
1230	-5.05
1229	-5.32
1228	-5.95
1227	-6.11
1226	-6.02
1225	-5.7
1224	-5.79
1223	-5.95
1222	-5.79
1221	-5.67
1220	-5.72
1219	-6.15
1218	-5.54
1217	-5.29
1216	-5.62
1215	-5.9
1214	-6.09
1213	-6.25
1212	-6.64
1211	-7.34
1210	-6.62
1209	-7.38
1208	-6.42
1207	-6.23
1206	-5.96
1205	-5.48
1204	-5.21
1203	-5.39
1202	-5.48
1201	-5.75
1200	-6.22
1199	-6.5
1198	-6.49
1197	-5.92
1196	-5.53
1195	-5.52
1194	-6.06
1193	-6.41
1192	-4.97
1191	-5.07
1190	-5.33
1189	-5.16
1188	-5.36
1187	-5.34
1186	-5.45
1185	-4.85
1184	-4.76
1183	-4.54
1182	-4.81
1181	-4.93
1180	-5.02
1179	-5.12
1178	-5.1
1177	-5.13
1176	-5.23
1175	-5.17
1174	-5.43
1173	-4.69
1172	-2.37
1171	-3.13
1170	-4.03
1169	-4.42
1168	-4.67
1167	-4
1166	-3.39
1165	-3.82
1164	-4.87
1163	-4.85
1162	-4.67
1161	-4.92
1160	-5.3
1159	-5.61
1158	-5.7
1157	-5.54
1156	-5.09
1155	-4.99
1154	-5.08
1153	-4.79
1152	-5.16
1151	-4.02
1150	-5.71
1149	-5.41
1148	-5.76
1147	-5.97
1146	-5.98
1145	-6.06
1144	-3.12
1143	-3.65
1142	-4.85
1141	-4.76
1140	-5.49
1139	-5.62
1138	-4.96
1137	-4.47
1136	-6.01
1135	-4.46
1134	-5.04
1133	-4.89
1132	-4.88
1131	-4.52
1130	-4.98
1129	-5.12
1128	-5.09
1127	-4.88
1126	-4.77
1125	-5.04
1124	-5.37
1123	-5.51
1122	-5.56
1121	-5.6
1120	-5.86
1119	-4.94
1118	-5.34
1117	-5.27
1116	-5.43
1115	-5.28
1114	-5.18
1113	-5.22
1112	-5.11
1111	-5.28
1110	-5.08
1109	-5.32
1108	-5.55
1107	-5.45
1106	-5.6
1105	-5.87
1104	-5.76
1103	-5.45
1102	-5.55
1101	-5.85
1100	-6.03
1099	-5.96
1098	-5.75
1097	-5.64
1096	-5.61
1095	-5.78
1094	-6.2
1093	-5.92
1092	-5.69
1091	-5.78
1090	-5.81
1089	-5.94
1088	-6.1
1087	-6.07
1086	-5.91
1085	-5.44
1084	-5.53
1083	-5.59
1082	-5.74
1081	-5.79
1080	-5.72
1079	-5.79
1078	-5.79
1077	-5.71
1076	-5.94
1075	-6.11
1074	-5.89
1073	-5.8
1072	-5.99
1071	-6.34
1070	-6.07
1069	-6.29
1068	-6.3
1067	-6.66
1066	-7.08
1065	-7.25
1064	-6.91
1063	-5.81
1062	-5.6
1061	-5.73
1060	-5.73
1059	-6.02
1058	-6.07
1057	-3.74
1056	-5.72
1055	-5.73
1054	-5.62
1053	-5.9
1052	-6.38
1051	-6.39
1050	-6.2
1049	-5.71
1048	-5.63
1047	-5.58
1046	-5.3
1045	-5.41
1044	-5.81
1043	-3.18
1042	-3
1041	-4.04
1040	-3.85
1039	-2.98
1038	-3.76
1037	-4.03
1036	0.37
1035	-4.68
1034	-4.65
1033	-4.63
1032	-5.3
1031	-5.23
1030	-5.08
1029	-6.94
1028	-5.73
1027	-5.55
1026	-5.26
1025	-5.29
1024	-5.01
1023	-5
1022	-5.15
1021	-5.49
1020	-5.56
1019	-5.37
1018	-5.21
1017	-5.36
1016	-5.56
1015	-5.58
1014	-5.96
1013	-6.58
1012	-6.96
1011	-6.44
1010	-6.12
1009	-6.46
1008	-6.85
1007	-7.33
1006	-5.05
1005	-5.81
1004	-5.94
1003	-6.34
1002	-6.92
1001	-5.69
1000	-5.48
999	-4.44
998	-4.15
997	-5.59
996	-5.37
995	-4.67
994	-5.04
993	-5.4
992	-5.01
991	-5.23
990	-5.19
989	-5.58
988	-5.48
987	-6.31
986	-6.11
985	-5.49
984	-5.59
983	-5.53
982	-5.98
981	-5.92
980	-5.82
979	-5.61
978	-6.71
977	-7.08
976	-5.84
975	-5.68
974	-5.78
973	-6.08
972	-4.53
971	-3.89
970	-5.48
969	-5.8
968	-5.67
967	-5.2
966	-4.39
965	-4.74
964	-5.3
963	-4.21
962	-4.8
961	-4.26
960	-4.83
959	-4.65
958	-5
957	-4.12
956	-4.16
955	-5.2
954	-5.49
953	-5.82
952	-5.65
951	-5.89
950	-5.88
949	-4.97
948	-5.78
947	-5.37
946	-4.95
945	-4.81
944	-4.84
943	-4.85
942	-4.77
941	-4.97
940	-4.99
939	-4.65
938	-4.74
937	-4.98
936	-4.94
935	-4.65
934	-4.5
933	-4.2
932	-4.56
931	-2.79
930	-3.66
929	-4.56
928	-4
927	-4.56
926	-4.56
925	-5.49
924	-5.82
923	-3.68
922	-4.63
921	-5.68
920	-6.27
919	-6.15
918	-5.83
917	-5.71
916	-6.1
915	-6.06
914	-5.6
913	-6.03
912	-6.25
911	-6.44
910	-4.19
909	-2.69
908	-3.01
907	-3.36
906	-4.02
905	-3.73
904	-4.4
903	-2.85
902	-1.95
901	-1.87
900	-1.5
899	-1.19
898	-1.08
897	-2.03
896	-2.45
895	-3.77
894	-4.5
893	-4.15
892	-3.66
891	-3.33
890	-3.35
889	-3.28
888	-2.94
887	-2.53
886	-2.79
885	-2.2
884	-2.22
883	-3.34
882	-4.21
881	-3.98
880	-4.13
879	-4.47
878	-4.44
877	-4.52
876	-4.59
875	-4.55
874	-4.88
873	-4.05
872	-3.55
871	-2.54
870	-2.37
869	-2.94
868	-4.09
867	-4.66
866	-4.82
865	-4.59
864	-4.52
863	-4.3
862	-5.19
861	-5.07
860	-4.75
859	-5.32
858	-5.53
857	-4.75
856	-5
855	-5.52
854	-5.67
853	-5.32
852	-5.39
851	-5.49
850	-5.53
849	-5.7
848	-5.8
847	-5.66
846	-5.08
845	-5.05
844	-4.88
843	-5.17
842	-5.37
841	-5.45
840	-5.37
839	-5.17
838	-5.36
837	-5.3
836	-4.66
835	-2.86
834	-2.54
833	-2.67
832	-1.86
831	-3.15
830	-3.11
829	-4.11
828	-5.08
827	-4.67
826	-5.13
825	-6.29
824	-6.43
823	-4.61
822	-5.82
821	-4.75
820	-4.63
819	-5.05
818	-5.41
817	-5.1
816	-4.42
815	-4.39
814	-4.57
813	-5.39
812	-5.89
811	-4.69
810	-5.05
809	-4.93
808	-5.3
807	-5.74
806	-5.94
805	-5.48
804	-5.76
803	-3.18
802	-2.75
801	-2.4
800	-3.39
799	-3.94
798	-4.43
797	-5.42
796	-5.25
795	-4.69
794	-5.01
793	-5.41
792	-5.25
791	-4.43
790	-5.5
789	-4.52
788	-4.86
787	-4.81
786	-4.39
785	-5.33
784	-6.61
783	-4.61
782	-4.55
781	-3.88
780	-3.95
779	-4.13
778	-3.9
777	-4.96
776	-5.14
775	-4.58
774	-5.57
773	-4.58
772	-4.86
771	-3.46
770	-3.34
769	-3.4
768	-4.83
767	-4.21
766	-4.11
765	-5.48
764	-4.27
763	-4.84
762	-5.44
761	-5.84
760	-6.46
759	-7.05
758	-7.48
757	-4.27
756	-4.91
755	-3.83
754	-5.16
753	-5.92
752	-4.76
751	-4.56
750	-5.53
749	-6.09
748	-5.64
747	-5.31
746	-5.52
745	-6.28
744	-7.43
743	-3.5
742	-2.44
741	-3.78
740	-4.02
739	-3.63
738	-3.32
737	-3.19
736	-3.09
735	-2.15
734	-2.72
733	-3.55
732	-3.95
731	-4.63
730	-4.48
729	-4.3
728	-4.52
727	-4.73
726	-4.73
725	-4.64
724	-4.95
723	-5.39
722	-5.51
721	-5.4
720	-5.87
719	-5.45
718	-4.76
717	-4.33
716	-3.86
715	-4.51
714	-4.77
713	-4.84
712	-5.1
711	-5.02
710	-4.81
709	-5.09
708	-5.48
707	-5.94
706	-6.63
705	-6.29
704	-5.39
703	-5.6
702	-5.36
701	-5.27
700	-5.36
699	-5.13
698	-4.56
697	-4.82
696	-4.49
695	-4.06
694	-4.15
693	-4.65
692	-4.73
691	-4.74
690	-5.15
689	-4.98
688	-5.08
687	-5.41
686	-5.45
685	-5.44
684	-5.29
683	-5.36
682	-5.64
681	-5.6
680	-5.68
679	-5.74
678	-5.51
677	-5.85
676	-5.51
675	-5.5
674	-5.49
673	-5.4
672	-5.71
671	-5.2
670	-5.46
669	-6.11
668	-5.14
667	-5.18
666	-5.19
665	-5.18
664	-5.79
663	-5.79
662	-6.13
661	-5.5
660	-5.45
659	-5.64
658	-5.28
657	-5.26
656	-4.82
655	-4.88
654	-3.63
653	-3.19
652	-3.37
651	-3.95
650	-4.47
649	-4.72
648	-5.06
647	-5.45
646	-6.01
645	-6.49
644	-5.47
643	-5.14
642	-5.23
641	-6.01
640	-5.67
639	-4.74
638	-3.59
637	-3.34
636	-4.23
635	-4.93
634	-4.43
633	-4.67
632	-4.68
631	-4.57
630	-5.65
629	-5.69
628	-6.02
627	-6.2
626	-5.79
625	-5.74
624	-6.05
623	-5.38
622	-5.05
621	-4.72
620	-5.01
619	-5.11
618	-5.99
617	-5.91
616	-5.43
615	-4.98
614	-5.21
613	-5.46
612	-5.42
611	-4.98
610	-5.19
609	-4.97
608	-5.13
607	-5.32
606	-5.08
605	-5.18
604	-5.02
603	-5.31
602	-5.21
601	-4.7
600	-5.54
599	-5.27
598	-4.84
597	-4.72
596	-5.27
595	-5.3
594	-4.36
593	-4.08
592	-4.78
591	-5.11
590	-5.27
589	-5.24
588	-5.42
587	-6.05
586	-6.15
585	-5.61
584	-5.53
583	-5.16
582	-4.82
581	-4.83
580	-4.65
579	-4.59
578	-4.98
577	-4.91
576	-5.01
575	-4.96
574	-5.11
573	-5.23
572	-5.47
571	-5.33
570	-5.04
569	-5.04
568	-4.57
567	-3.7
566	-4.75
565	-5.39
564	-5.32
563	-5.66
562	-6.32
561	-5.6
560	-4.17
559	-5.22
558	-2.67
557	-4.39
556	-4.24
555	-4.82
554	-4.75
553	-4.7
552	-4.64
551	-4.12
550	-4.35
549	-4.16
548	-4.97
547	-5.2
546	-4.83
545	-4.68
544	-5.14
543	-4.07
542	-5.06
541	-5.07
540	-5.04
539	-5.21
538	-5.15
537	-4.95
536	-5.1
535	-4.8
534	-4.93
533	-5.24
532	-5.52
531	-5.69
530	-5.51
529	-5.73
528	-5.76
527	-5.94
526	-6.27
525	-6.95
524	-6.71
523	-5.64
522	-5.16
521	-5.72
520	-5.18
519	-5.13
518	-6.05
517	-5.67
516	-4.99
515	-5.06
514	-4.63
513	-5.37
512	-4.58

## Sheet: TC Downscaling Data
MPI-ESM				MPI-ESM					ERA5				ERA5
Latitude	North	South		Amount_North	Return_Period_North	Amount_South	Return_Period_South		Latitude	North	South		Amount_North	Return_Period_North	Amount_South	Return_Period_South
-29.5	0	0		20	4.8	20	3.5		-29.5	0	0		20	4.8	20	3.09
-28.5	0	0		41.8	6.2	53.2	5		-28.5	0	0		36.8	6.1	38.2	3.94
-27.5	0	0		63.6	7.5	86.4	6.2		-27.5	0	0		53.6	7.3	56.4	4.72
-26.5	0	0		85.4	9.6	119.6	8.5		-26.5	0	0		70.4	9.4	74.6	6.04
-25.5	0	0		107.2	12.3	152.8	11.8		-25.5	0	0		87.2	12.2	92.8	7.87
-24.5	0	0.0002		129	15.9	186	16.6		-24.5	0	0		104	16.1	111	10.42
-23.5	0	0.0005		150.8	20.3	219.2	23.1		-23.5	0	0		120.8	21.3	129.2	13.79
-22.5	0.0003	0.001		172.6	25.7	252.4	31.3		-22.5	0	0.0004		137.6	28	147.4	18.1
-21.5	0.0015	0.0029		194.4	32.3	285.6	41.6		-21.5	0.0003	0.0009		154.4	36.5	165.6	23.42
-20.5	0.0028	0.0065		216.2	40.1	318.8	54.4		-20.5	0.0006	0.0045		171.2	47.1	183.8	29.79
-19.5	0.0063	0.0127		238	49.1	352	70.2		-19.5	0.0044	0.0094		188	60.2	202	37.27
-18.5	0.0119	0.0204		259.8	59.2	385.2	89.7		-18.5	0.0041	0.0192		204.8	76.6	220.2	45.93
-17.5	0.0173	0.0246		281.6	70.3				-17.5	0.009	0.0223		221.6	97	238.4	55.64
-16.5	0.0185	0.0328		303.4	82.6				-16.5	0.0113	0.0339				256.6	66
-15.5	0.0269	0.0437		325.2	96.3				-15.5	0.0189	0.0405				274.8	76.71
-14.5	0.0329	0.0517							-14.5	0.0316	0.0673				293	88.22
-13.5	0.0416	0.0596							-13.5	0.0558	0.0891
-12.5	0.0393	0.0476							-12.5	0.0494	0.0806
-11.5	0.0321	0.041							-11.5	0.0499	0.0517
-10.5	0.0191	0.0276							-10.5	0.0346	0.0379
-9.5	0.0147	0.0152							-9.5	0.0186	0.0196
-8.5	0.004	0.0078							-8.5	0.0093	0.0107
-7.5	0.0029	0.0032							-7.5	0.0049	0.0076
-6.5	0.0004	0.0018							-6.5	0.0012	0.0013
-5.5	0.0005	0.0004							-5.5	0.0006	0.0013
-4.5	0	0							-4.5	0.0003	0.0004
-3.5	0.0001	0							-3.5	0	0
-2.5	0	0							-2.5	0	0
-1.5	0	0							-1.5	0	0
-0.5	0	0							-0.5	0	0

## Sheet: Kununurra Rain Data
Month Year	Month Total Rain (sampled)	Weighted Mean d18O
2015-10-01	23.8	1.11
2015-11-01	54.8	-0.13
2015-12-01	146.7	-1.85
2016-01-01	28.2	-0.48
2016-02-01	90.7	-1.45
2016-03-01	222.1	-3.35
2016-04-01	2.3	3.26
2016-05-01	70.2	-5.98
2016-06-01	0.5	0.2
2016-09-01	62.6	-1.02
2016-10-01	11	1.69
2016-11-01	13.8	0.77
2016-12-01	164.4	-11.43
2017-01-01	413.6	-6.86
2017-10-01	15.2	1.65
2017-11-01	84.5	-0.73
2017-12-01	175.7	-2.01
2018-01-01	228.5	-9.33
2018-02-01	178.5	-6.31
2018-03-01	34.7	-6.58
2018-04-01	35.7	-2.07
2018-11-01	127.5	-1.45
2018-12-01	118.9	-2.85
2019-01-01	158.3	-2.54
2019-02-01	87	-6.05
2019-03-01	39.7	-1.56
2019-04-01	12.2	-4.46
2019-09-01	2	3.21
2019-10-01	41.4	0.44
2019-12-01	159.6	0.22
2020-01-01	223.9	-4.99
2020-02-01	338.1	-10.51

## Sheet: KNI-51-F
Age (yr BP)	d18O (original)	d18O (mean)	Age: 2.5%-Quantile	Age: 97.5%-Quantile	Proxy: 2.5%-Quantile	Proxy: 97.5%-Quantile
315.677	-6.32	-6.234	307.722	323.286	-6.3153	-6.1462
320.364	-6.14	-6.1947	315.795	324.807	-6.2985	-6.1418
325.046	-6.3	-6.2822	322.913	327.086	-6.3	-6.1889
329.724	-6.3	-6.2442	326.635	332.889	-6.3	-5.7258
334.397	-6.12	-5.9913	328.546	340.362	-6.2937	-5.2884
339.063	-5.21	-5.8278	330.382	347.949	-6.4511	-5.2408
343.724	-6.51	-5.9891	332.279	355.183	-6.5009	-5.2563
348.378	-5.97	-6.1139	334.329	362.599	-6.5846	-5.3808
353.026	-6.22	-6.1878	336.533	369.967	-6.7341	-5.6019
357.665	-6.28	-6.2147	338.9	377.391	-6.7687	-5.6005
362.297	-5.52	-6.2583	341.33	384.462	-6.9131	-5.5726
366.92	-6.46	-6.3502	343.883	391.48	-7.0713	-5.5771
371.535	-6.78	-6.4492	346.613	398.429	-7.3021	-5.5945
376.14	-6.31	-6.5352	349.44	405.259	-7.3715	-5.6461
380.735	-6.79	-6.6275	352.311	411.923	-7.4459	-5.6717
385.32	-6.29	-6.6879	355.243	418.448	-7.4822	-5.841
389.895	-7.04	-6.7712	358.192	424.906	-7.4997	-6.253
394.458	-6.51	-6.8138	361.281	431.25	-7.5016	-6.3118
399.01	-7.54	-6.8704	364.44	437.505	-7.5118	-6.3204
403.55	-6.7	-6.8891	367.815	443.588	-7.5098	-6.3321
408.077	-7.6	-6.9417	371.284	449.558	-7.5316	-6.3472
412.591	-6.97	-6.9409	374.851	455.449	-7.4998	-6.3366
417.092	-6.51	-6.9537	378.495	461.255	-7.5174	-6.3433
421.579	-7.26	-6.975	382.228	466.901	-7.5051	-6.3441
426.052	-6.24	-6.9619	386.017	472.406	-7.4873	-6.3033
430.51	-6.82	-6.9682	389.89	477.775	-7.4651	-6.3023
434.952	-7.13	-6.9679	393.881	483.039	-7.4263	-6.2598
439.38	-7.13	-6.9563	397.827	488.181	-7.4039	-6.2024
443.79	-7.4	-6.9433	401.676	493.193	-7.4006	-6.1475
448.185	-7.07	-6.9092	405.656	497.982	-7.3968	-6.1327
452.562	-7.41	-6.8834	409.752	502.602	-7.3898	-6.1245
456.922	-7.12	-6.8468	413.891	507.08	-7.3807	-6.1245
461.263	-6.59	-6.7949	418.181	511.508	-7.3661	-6.1133
465.587	-7.01	-6.7592	422.323	515.968	-7.3738	-6.114
469.891	-6.98	-6.728	426.64	520.239	-7.3617	-6.1165
474.176	-6.38	-6.6868	431.086	524.379	-7.3556	-6.1129
478.442	-6.1	-6.6535	435.68	528.515	-7.3415	-6.114
482.687	-6.15	-6.6274	440.195	532.262	-7.326	-6.1106
486.911	-6.77	-6.6185	444.578	535.751	-7.3078	-6.1164
491.115	-6.22	-6.6045	449.113	539.018	-7.2983	-6.1136
495.296	-6.56	-6.5935	453.78	542.309	-7.2618	-6.1173
499.456	-6.5	-6.5916	458.259	545.395	-7.217	-6.1173
503.593	-6.91	-6.5826	462.983	548.152	-7.1449	-6.1092
507.707	-6.08	-6.5765	467.812	550.773	-7.0589	-6.1082
511.798	-6.94	-6.5711	472.614	553.468	-7.0043	-6.0898
515.877	-6.68	-6.555	477.45	555.668	-6.9981	-6.0282
519.991	-6.91	-6.5504	482.803	558	-7.0018	-6.0236
524.14	-6.17	-6.5202	488.218	560.249	-6.991	-5.9622
528.316	-6.89	-6.4953	493.885	562.764	-6.9916	-5.931
532.512	-6.02	-6.4842	499.673	564.889	-6.9906	-5.9244
536.722	-7.08	-6.4602	506.194	566.924	-6.9429	-5.9127
540.939	-5.83	-6.4431	512.292	569.444	-6.9457	-5.9215
545.156	-6.43	-6.4635	518.614	571.658	-6.9381	-5.9369
549.366	-6.43	-6.4703	524.286	574.1	-6.947	-5.9496
553.562	-6.06	-6.516	529.896	576.845	-6.9822	-5.9962
557.737	-6.93	-6.5669	535.134	579.876	-6.9906	-6.0369
561.885	-6.55	-6.6199	540.234	583.221	-6.9978	-6.0811
565.999	-6.57	-6.7038	544.998	586.493	-7.0343	-6.1032
570.072	-6.87	-6.7636	549.625	590.799	-7.0816	-6.1692
574.097	-7.01	-6.8169	553.553	595.121	-7.1158	-6.3428
578.067	-6.93	-6.8528	557.845	599.03	-7.1274	-6.5501
581.976	-6.7	-6.8859	561.446	603.079	-7.1929	-6.5597
585.816	-7.14	-6.9118	565.286	607.251	-7.2533	-6.6201
589.587	-6.98	-6.931	568.763	610.994	-7.2838	-6.6436
593.343	-6.64	-6.9571	571.971	614.541	-7.3059	-6.6567
597.097	-6.78	-6.9994	575.812	617.873	-7.4835	-6.6602
600.849	-7.32	-7.0372	579.504	621.068	-7.7838	-6.6598
604.599	-7.02	-7.0925	583.193	624.322	-7.8264	-6.6694
608.347	-7.3	-7.1486	587.385	627.408	-7.8698	-6.6752
612.092	-6.67	-7.2109	591.674	630.238	-7.8695	-6.6959
615.833	-7.93	-7.2368	596.23	633.404	-7.8634	-6.7043
619.572	-7.41	-7.2727	600.988	636.394	-7.8717	-6.7359
623.307	-6.95	-7.2991	605.508	639.818	-7.8491	-6.7976
627.039	-7.36	-7.3091	610.219	642.889	-7.839	-6.9151
630.766	-7.52	-7.3164	614.502	646.273	-7.8363	-6.9712
634.489	-7.24	-7.3449	618.535	649.544	-7.9209	-6.9959
638.208	-6.99	-7.4154	623.172	653.209	-7.978	-7.0043
641.922	-7.54	-7.5006	627.463	656.764	-8.0047	-7.0144
645.631	-7.84	-7.5783	631.742	660.45	-8.0195	-7.023
649.335	-8.03	-7.6236	635.762	664.209	-8.0275	-7.0713
653.033	-7.32	-7.6439	639.394	667.759	-8.1226	-7.1332
656.726	-7.44	-7.6169	643.11	671.578	-8.1481	-7.194
660.412	-8.21	-7.5949	647.003	675.36	-8.1563	-7.1455
664.093	-7.19	-7.5479	650.449	679.041	-8.1495	-7.0628
667.766	-7.63	-7.5154	653.919	682.598	-8.1111	-7.0431
671.433	-6.99	-7.513	657.587	685.926	-8.028	-7.043
675.093	-8	-7.5659	661.57	689.108	-8.1311	-7.0344
678.725	-7.16	-7.6773	665.606	692.259	-8.297	-7.0709
682.297	-8.03	-7.794	669.725	695.071	-8.4141	-7.1678
685.827	-7.84	-7.924	674.012	697.668	-8.4376	-7.2144
689.334	-8.48	-7.9895	678.375	700.186	-8.4452	-7.2969
692.84	-7.75	-7.9749	682.893	702.611	-8.4387	-7.2149
696.363	-8.26	-7.7983	687.566	705.06	-8.3909	-7.1617
699.924	-7.23	-7.5145	692.328	707.411	-8.2569	-7.1435
703.543	-7.14	-7.3026	696.959	709.973	-8.1606	-7.143
707.239	-7.27	-7.3377	701.718	712.616	-7.6849	-7.1487
711.033	-7.61	-7.5689	706.394	715.562	-7.8242	-7.2002
718.994	-8.04	-7.9133	715.327	722.659	-8.0356	-7.6251
723.2	-7.57	-7.5883	719.458	727.011	-7.9729	-7.2503
727.556	-7.21	-7.2739	723.676	731.564	-7.5231	-7.21
732.012	-7.21	-7.1465	727.812	736.257	-7.21	-6.8857
736.569	-6.88	-6.932	732.084	741.1	-7.21	-6.8014
741.224	-6.79	-7.0057	736.418	746.04	-7.6888	-6.7931
745.979	-7.78	-7.3051	740.779	751.148	-7.7603	-6.5503
750.832	-6.54	-6.8117	745.2	756.391	-7.6954	-6.5407
755.785	-6.59	-6.5676	749.807	761.592	-6.7209	-6.4822
760.836	-6.47	-6.5778	754.6	766.88	-6.8187	-6.473
765.985	-6.85	-6.6632	759.481	772.241	-6.8431	-6.4284
771.233	-6.4	-6.5944	764.487	777.699	-6.8182	-6.4076
776.579	-6.79	-6.6919	769.647	783.307	-6.8008	-6.4243
782.023	-6.73	-6.7735	774.845	788.944	-6.9162	-6.592
787.565	-6.94	-6.6708	780.217	794.778	-6.935	-6.0176
793.205	-6.09	-6.2499	785.685	800.664	-6.9114	-5.8954
798.942	-5.88	-6.0117	791.124	806.798	-6.34	-5.8847
804.777	-6.13	-6.0193	796.788	813.045	-6.1253	-5.7969
810.709	-5.98	-5.9312	802.271	819.304	-6.1288	-5.5862
816.738	-5.56	-5.9496	807.936	825.636	-6.5488	-5.5794
822.864	-6.57	-6.2883	813.522	832.413	-7.1353	-5.596
829.087	-6.3	-6.6544	819.12	839.235	-7.5857	-6.0343
835.407	-7.67	-6.8146	824.738	846.271	-7.6266	-6.0175
841.823	-5.97	-6.5492	830.406	853.475	-7.5981	-5.7555
848.336	-6.67	-6.2483	836.135	860.916	-7.1355	-5.611
854.944	-5.56	-6.0505	841.767	868.313	-6.6427	-5.5842
861.649	-6.2	-5.9412	847.549	875.925	-6.567	-5.5786

## Sheet: KNI-51-G
Age (yr BP)	d18O (original)	d18O (mean)	Age: 2.5%-Quantile	Age: 97.5%-Quantile	Proxy: 2.5%-Quantile	Proxy: 97.5%-Quantile
312.825	-7.43371	-7.053	306.26	319.062	-7.4129	-6.6533
314.761	-7.08972	-6.966	309.102	320.267	-7.3916	-6.6425
316.732	-6.62594	-6.8898	311.584	321.718	-7.3391	-6.641
318.737	-6.9509	-6.847	313.95	323.304	-7.2396	-6.5646
320.773	-6.88058	-6.7819	316.176	325.068	-6.9475	-6.4354
322.841	-6.63434	-6.6645	318.115	327.18	-6.9354	-6.4173
324.938	-6.40553	-6.5902	320.228	329.352	-7.0186	-6.4158
327.064	-6.50808	-6.6625	322.225	331.594	-7.1191	-6.4157
329.216	-6.952	-6.8224	324.246	334.055	-7.1477	-6.4315
331.395	-7.15971	-6.9111	326.215	336.539	-7.1501	-6.5021
333.598	-6.85168	-6.8862	328.134	338.906	-7.1579	-6.645
335.823	-6.63903	-6.8457	330.153	341.341	-7.3279	-6.6444
338.071	-6.71478	-6.9001	332.186	343.725	-7.365	-6.6451
340.359	-7.38504	-6.9929	334.274	346.109	-7.3677	-6.6482
342.703	-6.82647	-7.0348	336.635	348.346	-7.3652	-6.4951
345.097	-7.38273	-6.9429	339.168	350.587	-7.3648	-6.3803
347.537	-6.56323	-6.7364	341.802	352.833	-7.3479	-6.3647
350.018	-6.35644	-6.5787	344.612	354.986	-7.3003	-6.3629
352.534	-6.42653	-6.6717	347.536	357.27	-7.2161	-6.3638
355.08	-7.2138	-6.9368	350.442	359.483	-7.219	-6.3771
357.652	-7.21883	-6.9377	353.361	361.785	-7.2194	-6.3918
360.243	-6.38821	-6.6418	356.4	364.057	-7.2184	-6.3912
362.849	-6.40665	-6.6171	359.274	366.537	-7.107	-6.3926
365.465	-7.11484	-6.9027	361.952	369.057	-7.107	-6.4018
368.086	-7.06298	-6.8945	364.526	371.736	-7.1045	-6.431
370.705	-6.42366	-6.6068	367.156	374.421	-7.0777	-6.423
373.32	-6.52562	-6.4746	369.601	377.128	-6.6839	-6.3624
375.923	-6.35214	-6.443	372.196	379.854	-6.6571	-6.3537
378.511	-6.49119	-6.5418	374.696	382.53	-6.816	-6.3575
381.122	-6.83531	-6.6457	377.265	385.09	-6.8327	-6.3562
383.769	-6.51605	-6.514	379.893	387.688	-6.8218	-6.1861
386.449	-6.16022	-6.4136	382.555	390.272	-6.9159	-6.1678
389.156	-6.66695	-6.6922	385.285	392.945	-7.2356	-6.1886
391.885	-7.24742	-7.0431	388	395.572	-7.2445	-6.4713
394.632	-7.11042	-7.0551	390.771	398.291	-7.2392	-6.7876
397.391	-6.81096	-6.8758	393.534	401.046	-7.1557	-6.7459
400.158	-6.76275	-6.7824	396.379	403.861	-6.994	-6.7238
402.927	-6.72363	-6.8528	399.12	406.747	-7.2222	-6.7212
405.695	-7.26223	-6.9476	401.725	409.611	-7.25	-6.4672
408.455	-6.62603	-6.7079	404.231	412.564	-7.2178	-6.3461
411.203	-6.32902	-6.5091	406.882	415.516	-6.9929	-6.335
413.934	-6.55167	-6.6259	409.5	418.451	-7.0925	-6.3416
416.644	-6.94957	-6.8727	412.092	421.389	-7.1457	-6.4183
419.326	-7.16482	-6.9876	414.514	424.219	-7.1541	-6.6704
421.977	-6.9242	-6.9164	417.01	427.093	-7.1484	-6.6952
424.591	-6.68952	-6.8254	419.385	429.957	-7.1109	-6.6922
427.164	-6.76549	-6.8072	421.804	432.676	-7.0863	-6.4224
429.691	-7.10584	-6.786	424.238	435.325	-7.1001	-6.3774
432.166	-6.34658	-6.7479	426.574	437.82	-7.1861	-6.3656
434.584	-6.73119	-6.7711	428.914	440.246	-7.2348	-6.3774
436.952	-7.26984	-6.8082	431.228	442.604	-7.2428	-6.4255
439.286	-6.4561	-6.7681	433.533	444.902	-7.2361	-6.47
441.59	-6.79116	-6.7212	435.802	447.229	-7.2255	-6.4862
443.865	-6.60363	-6.759	438.02	449.477	-7.3588	-6.5173
446.113	-6.69476	-6.8915	440.265	451.631	-7.4145	-6.6014
448.335	-7.25578	-7.0691	442.489	453.982	-7.4233	-6.613
450.534	-7.43424	-7.1594	444.658	456.355	-7.424	-6.6299
452.71	-7.33834	-7.0797	446.769	458.76	-7.4243	-6.4963
454.865	-6.65284	-6.9018	448.765	460.96	-7.4174	-6.4202
457.002	-6.77098	-6.7196	450.88	463.506	-7.4031	-6.4047
459.121	-6.40016	-6.6427	453.027	465.952	-7.4177	-6.3991
461.225	-6.52853	-6.6909	454.846	468.427	-7.544	-6.3828
463.315	-6.37114	-6.8397	456.7	470.988	-7.5672	-6.3904
465.392	-7.58865	-6.9792	458.614	473.456	-7.5535	-6.3878
467.459	-7.28983	-7.0697	460.485	476.151	-7.5613	-6.3951
469.516	-6.93587	-7.1072	462.249	478.683	-7.5481	-6.446
471.567	-7.17313	-7.0891	464.077	481.127	-7.4831	-6.6139
473.611	-7.13983	-7.0733	465.901	483.555	-7.4362	-6.716
475.651	-7.05389	-7.0624	467.718	486.118	-7.3701	-6.7035
477.69	-6.70166	-7.0359	469.486	488.642	-7.3684	-6.432
479.727	-7.25898	-6.9917	471.334	491.11	-7.3655	-6.4213
481.765	-7.37973	-6.9246	473.138	493.452	-7.369	-6.4173
483.805	-6.92917	-6.8577	475.007	495.607	-7.3662	-6.4155
485.85	-6.41376	-6.7898	476.908	497.669	-7.3597	-6.4135
487.901	-6.45141	-6.7476	478.785	499.871	-7.337	-6.4143
489.959	-6.85894	-6.7524	480.62	501.741	-7.3189	-6.412
492.026	-6.65902	-6.7611	482.496	503.475	-7.2807	-6.3395
492.441	-6.717	-6.7627	482.887	503.778	-7.2659	-6.2896
492.856	-6.39213	-6.7529	483.303	504.089	-7.2631	-6.2052
493.272	-6.48609	-6.7487	483.67	504.38	-7.2561	-6.1295
493.688	-6.54707	-6.7598	484.08	504.805	-7.2522	-6.0252
494.104	-6.67601	-6.7614	484.495	505.225	-7.2599	-5.9798
494.521	-6.9649	-6.7561	484.9	505.578	-7.2527	-5.9175
494.939	-6.9679	-6.7541	485.322	505.885	-7.253	-5.8901
495.357	-6.36514	-6.7579	485.765	506.242	-7.2473	-5.8617
495.776	-6.76798	-6.7511	486.206	506.624	-7.2405	-5.8661
496.195	-6.93991	-6.7486	486.612	507.004	-7.2484	-5.8226
496.615	-7.16182	-6.7377	487.022	507.333	-7.2486	-5.7645
497.035	-7.27477	-6.7126	487.434	507.685	-7.2458	-5.7597
497.456	-7.14583	-6.6993	487.858	508.072	-7.2484	-5.7497
497.877	-6.57505	-6.6859	488.282	508.452	-7.2463	-5.7303
498.299	-7.07186	-6.6728	488.724	508.8	-7.2443	-5.7123
499.146	-7.17581	-6.6373	489.632	509.644	-7.2481	-5.6894
499.57	-7.26278	-6.6067	490.1	509.971	-7.2454	-5.684
499.994	-6.93291	-6.5793	490.551	510.301	-7.2373	-5.676
500.42	-7.1998	-6.5456	490.937	510.594	-7.2342	-5.6595
500.846	-7.11484	-6.5363	491.37	510.925	-7.2365	-5.6428
501.273	-6.64203	-6.5126	491.778	511.377	-7.2361	-5.6322
501.7	-5.79636	-6.4937	492.254	511.751	-7.233	-5.6356
502.128	-6.55306	-6.4702	492.646	512.045	-7.24	-5.6373
502.557	-6.28417	-6.4455	493.072	512.395	-7.2277	-5.6355
504.714	-5.59715	-6.304	495.228	514.622	-7.2041	-5.6087
506.898	-6.38613	-6.1987	497.572	516.926	-7.1753	-5.5695
509.164	-6.41528	-6.1247	499.754	519.039	-7.093	-5.5378
511.518	-5.72473	-6.0998	501.29	521.692	-6.9358	-5.5251
513.951	-5.50946	-6.0913	503.204	524.905	-6.9375	-5.5183
516.456	-6.97589	-6.0776	504.421	528.876	-6.9052	-5.49
519.022	-6.1108	-6.0843	505.535	533.359	-6.9187	-5.4707
521.642	-5.37603	-6.1193	506.509	538.594	-6.9395	-5.4711
524.308	-6.01997	-6.1239	507.199	544.024	-6.9377	-5.4542
527.009	-6.13423	-6.1183	507.723	549.713	-6.9162	-5.4447
529.738	-6.26709	-6.1057	508.45	555.633	-6.9258	-5.4796
532.486	-5.72045	-6.1248	508.994	562.107	-6.9723	-5.4743
535.244	-5.97404	-6.1447	509.268	568.369	-6.9929	-5.5058
538.004	-6.66402	-6.1753	509.624	574.787	-6.9994	-5.5904
540.757	-5.76889	-6.2031	509.935	580.85	-6.9729	-5.6457
543.495	-5.76096	-6.2197	510.208	586.448	-6.9459	-5.7232
546.208	-6.01705	-6.2427	510.543	591.973	-7.0365	-5.737
548.888	-6.90092	-6.2709	510.947	597.147	-7.0184	-5.7395
551.527	-6.21123	-6.2915	511.353	601.991	-7.0414	-5.7393
554.116	-6.26584	-6.3	511.736	606.27	-7.051	-5.7372
556.646	-6.19724	-6.3017	512.216	609.975	-7.0435	-5.741
559.109	-6.51708	-6.3219	512.848	613.139	-7.049	-5.7511
561.496	-6.51619	-6.3495	513.331	615.623	-7.0383	-5.7605
563.798	-5.60328	-6.3636	513.997	617.777	-7.0549	-5.7602
566.048	-6.02331	-6.3681	514.877	619.23	-7.081	-5.7471
568.41	-7.12883	-6.3725	516.241	620.857	-7.0518	-5.7608
573.496	-6.37326	-6.4007	520.988	623.945	-7.0463	-5.7606
576.206	-6.46336	-6.4181	524.234	625.639	-7.0659	-5.7641
579.017	-7.25778	-6.4279	527.787	626.729	-7.0795	-5.7614
581.923	-6.28463	-6.439	532.014	628.009	-7.0814	-5.7617
584.917	-6.08825	-6.448	536.654	629.883	-7.0611	-5.7647
587.99	-6.3054	-6.4568	541.039	631.497	-7.0644	-5.7608
591.138	-6.83995	-6.4707	546.082	633.259	-7.0506	-5.8004
594.351	-6.60921	-6.4869	551.232	634.87	-7.0344	-5.9329
597.622	-6.52235	-6.4942	557.13	636.419	-7.0816	-5.8691
600.946	-6.17407	-6.5013	562.633	637.832	-7.0743	-5.9638
604.315	-6.64803	-6.5151	568.08	639.763	-7.0638	-6.0993
607.721	-6.48205	-6.5211	573.708	641.469	-7.1017	-6.104
611.157	-6.75474	-6.5435	578.76	643.608	-7.1159	-6.1426
614.617	-6.49217	-6.5451	583.473	646.606	-7.1235	-6.112
618.093	-6.23859	-6.5641	587.15	648.991	-7.1634	-6.1728
632.017	-7.25178	-6.6748	597.203	667.995	-7.2062	-6.243

## Sheet: KNI-51-10
Age (yr BP)	d18O (original)	d18O (mean)	Age: 2.5%-Quantile	Age: 97.5%-Quantile	Proxy: 2.5%-Quantile	Proxy: 97.5%-Quantile
303.967	-4.63	-5.4794	-196.813	712.754	-6.0591	-4.1849
313.634	-3.88	-5.4726	-178.073	714.298	-6.0673	-4.1121
323.3	-5.23	-5.5005	-156.728	715.946	-6.0573	-4.2032
332.967	-4.88	-5.5189	-136.348	718.581	-6.0532	-4.3618
342.634	-5.39	-5.5343	-118.986	720.631	-6.1149	-4.2887
352.301	-6.02	-5.5601	-97.6513	722.434	-6.091	-4.3835
361.968	-5.43	-5.5654	-76.955	723.411	-6.0881	-4.3234
371.634	-5.87	-5.5899	-56.4821	725.318	-6.127	-4.5088
381.301	-5.21	-5.6078	-35.5867	726.765	-6.1178	-4.5153
390.968	-5.55	-5.6136	-13.3597	728.363	-6.114	-4.4318
400.635	-5.15	-5.6262	8.8339	729.97	-6.1219	-4.5446
410.301	-5.12	-5.6241	25.6786	734.179	-6.139	-4.4955
419.968	-5.03	-5.6325	43.3733	736.621	-6.1147	-4.4208
429.635	-4.83	-5.6443	62.0388	738.992	-6.1379	-4.5871
439.302	-5.99	-5.6565	83.4379	741.22	-6.1405	-4.8418
448.968	-5.85	-5.6824	105.762	743.345	-6.1475	-4.8781
458.635	-5.96	-5.681	127.719	746.984	-6.1514	-4.8038
468.302	-6.19	-5.6942	149.095	752.057	-6.1694	-4.5921
477.969	-5.98	-5.7117	167.937	754.851	-6.1748	-4.8839
487.635	-5.65	-5.7205	185.44	758.061	-6.1726	-4.8893
497.302	-5.79	-5.749	206.739	761.47	-6.1746	-4.9213
506.969	-5.83	-5.7503	224.909	764.696	-6.1823	-4.9296
516.636	-5.66	-5.7646	244.124	768.432	-6.1866	-4.9489
526.303	-6.18	-5.7698	261.631	772.153	-6.1819	-4.9723
535.969	-6	-5.773	279.145	777.336	-6.185	-4.9711
545.636	-5.88	-5.7819	296.612	781.321	-6.191	-4.9435
555.303	-5.67	-5.7864	310.647	785.629	-6.1895	-4.9126
564.97	-5.83	-5.7917	327.453	790.659	-6.192	-4.9776
574.636	-6.11	-5.7981	343.971	794.96	-6.186	-5.0568
584.303	-5.24	-5.796	359.004	799.087	-6.1966	-5.0863
593.97	-6.13	-5.7952	374.339	804.103	-6.1879	-4.996
603.637	-5.87	-5.8067	387.623	812.409	-6.1944	-5.1312
613.303	-5.58	-5.8071	401.595	817.992	-6.192	-5.1333
622.97	-6.17	-5.8122	415.271	824.377	-6.188	-5.1466
632.637	-6.21	-5.8043	427.977	833.198	-6.1893	-5.1634
642.304	-5.79	-5.8104	437.476	843.616	-6.1989	-5.2352
651.97	-6.09	-5.8086	452.247	852.512	-6.1923	-5.2686
661.637	-5.77	-5.8092	460.482	861.479	-6.2007	-5.2879
671.304	-5.78	-5.8089	471.709	873.723	-6.1992	-5.43
680.971	-5.79	-5.8006	477.757	884.837	-6.1922	-5.4139
690.638	-5.51	-5.8014	487.957	895.579	-6.1951	-5.4959
700.304	-5.82	-5.7977	499.314	910.716	-6.1944	-5.506
709.971	-5.88	-5.7917	504.356	923.996	-6.1995	-5.5119
719.638	-6.13	-5.7825	512.184	936.686	-6.1977	-5.4573
729.304	-5.79	-5.777	519.87	949.579	-6.2016	-5.5073
738.971	-5.9	-5.773	524.852	966.78	-6.1894	-5.528
748.638	-6.31	-5.7701	531.12	981.863	-6.2028	-5.5602
758.305	-5.79	-5.7652	534.476	996.335	-6.2016	-5.558
767.972	-5.85	-5.7602	537.539	1012.82	-6.1904	-5.5553
777.638	-5.79	-5.7612	542.947	1029.65	-6.2063	-5.5602
787.305	-5.83	-5.7556	548.508	1046.23	-6.2002	-5.5602
796.972	-5.57	-5.752	552.934	1065.2	-6.2014	-5.5607
883.917	-5.56	-5.7984	624.589	1130.2	-6.3521	-5.5601
889.334	-5.57	-5.8028	638.117	1131.72	-6.351	-5.5601
894.84	-5.86	-5.8129	646.966	1132.8	-6.3643	-5.5602
900.432	-6	-5.8201	657.175	1134.25	-6.3686	-5.5601
906.108	-6.13	-5.8293	665.79	1137.31	-6.3765	-5.5601
911.866	-5.88	-5.8263	673.197	1143.56	-6.3688	-5.56
917.703	-5.39	-5.8316	681.768	1145.87	-6.3819	-5.5602
923.617	-6.13	-5.8434	692.878	1150.25	-6.3921	-5.5601
929.607	-6.17	-5.8579	703.414	1154.06	-6.3747	-5.5602
935.668	-6.11	-5.8683	710.463	1156.4	-6.3955	-5.5602
941.801	-5.86	-5.8765	717.738	1162.03	-6.4078	-5.5601
948.001	-5.61	-5.8843	725.232	1168.79	-6.4091	-5.5602
954.266	-5.95	-5.8965	730.928	1171.25	-6.3972	-5.5601
960.596	-5.92	-5.9101	737.359	1175.01	-6.4138	-5.56
966.986	-5.71	-5.9198	744.742	1180.67	-6.4248	-5.556
973.435	-6.48	-5.9206	753.027	1188.16	-6.409	-5.5305
979.94	-6.09	-5.923	762.448	1194.13	-6.4035	-5.5138
986.5	-6.19	-5.9465	769.863	1198.83	-6.4102	-5.5154
993.112	-6.19	-5.9527	776.927	1207.99	-6.4166	-5.5227
999.773	-5.59	-5.9623	787.067	1214.85	-6.4228	-5.5175
1006.48	-6.42	-5.9643	794.818	1220.17	-6.4176	-5.509
1013.24	-6.21	-5.9714	800.008	1226.01	-6.4131	-5.4853
1020.03	-6.49	-5.9706	807.201	1232.85	-6.4224	-5.4833
1026.87	-5.64	-5.9803	813.167	1237.93	-6.4208	-5.4817
1033.74	-6.19	-5.9857	819.515	1244.43	-6.4266	-5.4668
1040.65	-6.12	-5.9831	827.433	1248.98	-6.4194	-5.4735
1047.6	-6.02	-5.9967	835.122	1255.24	-6.4158	-5.4762
1054.57	-6.59	-5.9934	843.001	1263.33	-6.4175	-5.4605
1061.58	-6.26	-6.01	851.116	1266.78	-6.4194	-5.4553
1068.61	-6.24	-6.0105	859.003	1272.88	-6.4134	-5.4682
1075.66	-5.99	-6.0166	867.069	1280.49	-6.4274	-5.4429
1082.74	-6.17	-6.0153	873.787	1288.25	-6.4277	-5.4091
1089.84	-5.99	-6.0165	882.881	1295.08	-6.4323	-5.3543
1096.96	-5.78	-6.0069	887.729	1303.88	-6.4151	-5.3673
1104.09	-5.43	-6.0171	894.203	1310.72	-6.4301	-5.3308
1111.23	-5.53	-6.0198	902.552	1320.24	-6.4354	-5.2731
1118.38	-5.9	-6.0145	912.313	1328.59	-6.4273	-5.2991
1125.55	-6.07	-6.0166	920.249	1335.52	-6.4321	-5.2655
1132.71	-6.24	-6.0208	924.664	1345.61	-6.4237	-5.1839
1139.88	-6.35	-6.0144	928.822	1358.39	-6.4328	-5.1767
1147.06	-6.3	-6.0071	933.549	1367.99	-6.4387	-5.1515
1154.23	-6.33	-6.0035	940.434	1377.57	-6.439	-5.1089
1161.4	-6.16	-6.0083	947.366	1385.39	-6.4463	-5.1075
1168.56	-6.3	-5.9958	952.754	1394.68	-6.4356	-5.1016
1175.72	-6.33	-5.9993	958.065	1406.96	-6.433	-5.105
1182.87	-6.45	-5.9987	963.389	1415.42	-6.4434	-5.101
1197.18	-6	-5.9841	970.234	1438.59	-6.4695	-5.1036
1204.53	-6.69	-5.9738	973.365	1449.28	-6.4489	-5.1044
1212.04	-5.99	-5.964	981.376	1460.22	-6.4279	-5.102
1219.71	-5.95	-5.9479	985.797	1470.02	-6.4352	-5.0548
1227.53	-6.22	-5.9432	989.899	1482.07	-6.4408	-5.0708
1235.48	-6.27	-5.9456	995.524	1498.23	-6.452	-5.0684
1243.58	-6.32	-5.9295	999.286	1512.46	-6.4485	-5.0332
1251.79	-5.52	-5.9207	1004.88	1528.87	-6.4464	-5.0608
1260.13	-5.91	-5.9118	1009.82	1545.14	-6.4658	-5.0245
1268.58	-5.69	-5.8896	1013.65	1559.13	-6.4338	-5.0125
1277.12	-5.59	-5.8663	1018.14	1572.6	-6.4392	-4.9777
1285.77	-5.8	-5.8647	1022.76	1593.98	-6.4423	-5.0148
1294.5	-5.54	-5.8643	1026.53	1610.86	-6.4502	-5.0047
1303.31	-5.57	-5.842	1029.72	1626.34	-6.4403	-4.9802
1312.19	-5.67	-5.8206	1032.79	1645.79	-6.4384	-4.9875
1321.14	-5.01	-5.79	1036.17	1663.09	-6.4379	-4.953
1330.14	-5.24	-5.7761	1038.34	1680.9	-6.4363	-4.9533
1339.19	-5.17	-5.7656	1039.8	1701.26	-6.4448	-4.9984
1348.29	-4.75	-5.7449	1041.65	1724.43	-6.4038	-4.9227
1357.42	-5.1	-5.7278	1043.89	1747.92	-6.4185	-4.9314
1366.57	-5.11	-5.701	1046.16	1770.81	-6.4077	-4.8938
1375.74	-5.71	-5.6853	1048.92	1795.46	-6.4095	-4.8803
1384.93	-5.57	-5.6698	1050.8	1818.7	-6.4034	-4.9491
1394.11	-5.33	-5.6448	1054.03	1842.72	-6.3995	-4.9008
1403.3	-5.21	-5.6324	1055.52	1868.25	-6.3922	-4.8935
1412.46	-5.87	-5.6234	1057.4	1892.4	-6.3739	-4.9094
1414.3	-5.23	-5.6191	1057.93	1896.44	-6.3603	-4.8992

## Sheet: KNI-51-11
Age (yr BP)	d18O (original)	d18O (mean)	Age: 2.5%-Quantile	Age: 97.5%-Quantile	Proxy: 2.5%-Quantile	Proxy: 97.5%-Quantile
-59	-6.90688	-6.91	-59	-59	-6.91	-6.91
-58.3061	-7.32836	-6.9142	-58.9789	-57.2249	-7.318	-5.9773
-57.7988	-6.69378	-6.659	-58.9296	-56.1871	-7.3166	-5.6926
-57.5028	-5.91566	-6.535	-58.7711	-55.9224	-7.3066	-5.6553
-57.2196	-6.79171	-6.4721	-58.5033	-55.7071	-7.2803	-5.6509
-56.9462	-5.5689	-6.4443	-58.214	-55.4414	-7.1587	-5.6641
-56.6798	-6.36362	-6.4521	-58.0242	-55.1418	-7.0434	-5.6688
-56.4173	-6.66558	-6.4737	-57.8687	-54.785	-7.0292	-5.6847
-56.1558	-7.06324	-6.4957	-57.723	-54.3996	-7.0166	-5.7123
-55.8925	-6.64565	-6.5154	-57.6	-54.0023	-7.0232	-5.844
-55.6226	-6.37875	-6.5026	-57.4232	-53.6767	-6.9938	-5.9257
-55.3436	-6.05142	-6.5006	-57.221	-53.3898	-7.0114	-6.0622
-55.0554	-6.85455	-6.4916	-56.9502	-53.1244	-6.9874	-6.0833
-54.7577	-6.61392	-6.474	-56.6449	-52.8688	-6.9679	-6.0999
-54.4505	-6.34954	-6.462	-56.33	-52.5872	-6.9434	-6.1146
-54.1336	-6.1791	-6.4585	-55.9472	-52.326	-6.8907	-6.1576
-53.807	-6.46533	-6.4706	-55.5231	-52.0741	-6.9078	-6.1838
-53.4705	-6.50842	-6.5112	-55.1275	-51.8329	-6.936	-6.1973
-53.124	-6.28481	-6.56	-54.7164	-51.5212	-6.9532	-6.2027
-52.7673	-6.67602	-6.6275	-54.2968	-51.1141	-6.9689	-6.2332
-52.4004	-6.98159	-6.6943	-53.9327	-50.7113	-6.9795	-6.2871
-52.0231	-6.70712	-6.7476	-53.5391	-50.2946	-7.1154	-6.3205
-51.6354	-6.82092	-6.7995	-53.2077	-49.8805	-7.1542	-6.3655
-51.237	-6.64544	-6.8445	-52.8618	-49.4406	-7.1609	-6.5478
-50.8279	-6.85087	-6.8867	-52.5452	-48.936	-7.1634	-6.6442
-50.4079	-7.18314	-6.9212	-52.2395	-48.4407	-7.1667	-6.6078
-49.977	-7.06471	-6.927	-51.8883	-47.9579	-7.1671	-6.5209
-49.5172	-7.15687	-6.8851	-51.4873	-47.4545	-7.1613	-6.3972
-49.0133	-6.70061	-6.7928	-51.0546	-46.9492	-7.1554	-6.3119
-48.4692	-6.64103	-6.664	-50.5684	-46.3623	-7.1472	-6.0996
-47.8887	-6.54089	-6.5263	-50.0378	-45.7337	-7.129	-5.9212
-47.2757	-6.38863	-6.3848	-49.4932	-45.1116	-6.9882	-5.8624
-46.634	-6.29416	-6.2419	-48.8931	-44.4281	-6.6674	-5.8066
-45.9675	-6.01496	-6.1193	-48.2633	-43.7178	-6.5769	-5.8017
-45.2799	-5.77548	-6.0358	-47.6428	-42.8858	-6.4278	-5.7961
-44.5752	-6.13864	-6.0075	-47.0465	-42.0646	-6.3182	-5.7993
-43.8571	-5.88235	-6.0144	-46.4985	-41.139	-6.2567	-5.8079
-43.1296	-6.17425	-6.041	-45.9261	-40.1756	-6.3218	-5.8475
-42.3964	-5.92249	-6.083	-45.3349	-39.2293	-6.4688	-5.8977
-36.7898	-6.82068	-6.7452	-40.7225	-32.7421	-7.0908	-6.2626
-36.1789	-6.82828	-6.7949	-40.1553	-32.2058	-7.101	-6.3375
-35.6009	-6.91551	-6.8196	-39.5239	-31.7223	-7.0959	-6.3667
-35.0595	-6.88687	-6.8184	-38.8517	-31.4129	-7.1041	-6.1413
-34.5395	-7.11858	-6.7921	-38.1468	-31.1055	-7.104	-5.7016
-34.0222	-6.99947	-6.7338	-37.3419	-30.7959	-7.1027	-5.548
-33.5065	-6.90487	-6.6579	-36.6355	-30.4596	-7.1034	-5.5386
-32.9913	-6.715	-6.5702	-35.9891	-30.0448	-7.1104	-5.5333
-32.4755	-6.32575	-6.4978	-35.3368	-29.6035	-7.1811	-5.5292
-31.9578	-5.56229	-6.4503	-34.8227	-29.0849	-7.2353	-5.5282
-31.4371	-5.51533	-6.4543	-34.3806	-28.437	-7.26	-5.5268
-30.9123	-6.42795	-6.498	-34.0708	-27.7248	-7.26	-5.5266
-30.3823	-7.05065	-6.5936	-33.7606	-26.9439	-7.26	-5.5288
-29.8459	-6.91541	-6.6813	-33.4251	-26.0793	-7.26	-5.5304
-29.2996	-7.10252	-6.7556	-33.0956	-25.319	-7.26	-5.5372
-28.7411	-7.26241	-6.8147	-32.7305	-24.559	-7.26	-5.583
-28.1707	-7.26282	-6.8356	-32.3661	-23.8153	-7.26	-5.9736
-27.5888	-6.7369	-6.821	-31.9546	-23.0591	-7.26	-6.0436
-26.9958	-7.05024	-6.7913	-31.488	-22.3532	-7.26	-6.0609
-26.3922	-6.54375	-6.7644	-31.0879	-21.6794	-7.26	-6.0534
-25.7782	-6.0254	-6.7248	-30.5814	-21.0158	-7.26	-6.0565
-25.1544	-6.19198	-6.6807	-30.0717	-20.3388	-7.26	-6.0477
-24.521	-7.2487	-6.6651	-29.5294	-19.6504	-7.2599	-6.0507
-23.8785	-6.89812	-6.6634	-28.9947	-18.9982	-7.2245	-6.046
-23.2274	-6.0967	-6.667	-28.3811	-18.3677	-7.2049	-6.0496
-22.5679	-6.78702	-6.6582	-27.795	-17.7005	-7.1768	-6.04
-21.9004	-6.97091	-6.6646	-27.1072	-17.0675	-7.1692	-6.0314
-21.2255	-6.62017	-6.6959	-26.4047	-16.4631	-7.1645	-6.0542
-20.5434	-5.9276	-6.6991	-25.6609	-15.8452	-7.1644	-6.045
-19.8545	-7.09403	-6.6908	-24.8882	-15.2892	-7.1604	-6.0119
-19.1593	-7.16686	-6.6766	-24.1407	-14.7095	-7.1588	-6.0236
-18.4581	-6.99613	-6.659	-23.3442	-14.0926	-7.1611	-6.0004
-17.7514	-6.56248	-6.6328	-22.5053	-13.4732	-7.1538	-6.0185
-17.0395	-6.66754	-6.5868	-21.668	-12.8681	-7.1554	-6.0194
-16.3229	-6.38969	-6.5423	-20.8266	-12.2522	-7.1442	-6.0099
-15.6018	-6.21527	-6.5086	-19.9479	-11.6584	-7.1289	-6.0069
-14.8768	-5.98098	-6.4987	-19.0353	-11.0687	-7.1103	-6.0216
-14.1482	-6.88171	-6.4855	-18.1577	-10.4405	-7.0614	-6.0104
-13.4164	-6.61153	-6.509	-17.2751	-9.863	-7.0513	-6.0255
-12.6818	-6.03192	-6.5475	-16.349	-9.2861	-7.0685	-6.0149
-11.9448	-6.8049	-6.5705	-15.4528	-8.7007	-7.0792	-5.9622
-11.2058	-7.08534	-6.5915	-14.5369	-8.1001	-7.1902	-5.901
-10.4651	-6.59393	-6.6434	-13.6583	-7.5194	-7.2186	-5.9086
-9.7233	-5.83223	-6.7272	-12.7717	-6.9041	-7.226	-5.8962
-8.9806	-7.05521	-6.8395	-11.8805	-6.2726	-7.3089	-5.8937
-8.2374	-7.2254	-6.9925	-11.0112	-5.6391	-7.4961	-5.943
-7.4943	-7.2019	-7.1258	-10.1061	-4.9645	-7.5494	-5.9988
-6.7515	-7.20532	-7.2297	-9.2344	-4.2662	-7.5696	-6.4422
-6.0094	-7.58648	-7.2358	-8.3922	-3.6353	-7.5708	-6.4203
-5.2685	-7.15852	-7.1427	-7.6019	-2.9497	-7.5701	-6.3262
-4.5291	-7.23099	-6.9629	-6.8185	-2.2755	-7.5474	-6.2334
-3.7916	-6.4695	-6.7955	-6.043	-1.5806	-7.4601	-6.2268
-3.0565	-6.19537	-6.7763	-5.2506	-0.9065	-7.3485	-6.2157
-2.3241	-6.97985	-6.8949	-4.4384	-0.2294	-7.3552	-6.2221
-1.5948	-7.36422	-7.0343	-3.6723	0.4438	-7.3555	-6.2475
-0.869	-7.25708	-7.1031	-2.8843	1.1664	-7.3598	-6.3973
-0.1472	-6.8842	-7.1346	-2.1446	1.8746	-7.5341	-6.8826
0.5704	-7.06267	-7.2079	-1.4111	2.5491	-7.57	-6.8907
1.2833	-7.44486	-7.3205	-0.6857	3.2256	-7.5758	-6.902
1.9911	-7.57975	-7.3909	0.0361	3.896	-7.5766	-6.9364
2.7028	-7.51805	-7.34	0.7933	4.5648	-7.5756	-6.6901
3.4264	-7.17881	-7.1589	1.559	5.1913	-7.5698	-6.3913
4.1598	-6.91049	-6.9281	2.3709	5.8465	-7.5453	-6.3176
4.9011	-6.28244	-6.8492	3.1951	6.47	-7.3386	-6.3112
5.6482	-7.23202	-6.9426	4.0342	7.1259	-7.2668	-6.3113
6.3991	-7.2725	-7.0188	4.854	7.8702	-7.2679	-6.4508
7.1519	-6.66349	-6.9657	5.6501	8.5919	-7.2668	-6.6691
7.9045	-7.00583	-6.9468	6.432	9.3526	-7.2368	-6.4446
8.6549	-7.2373	-6.8657	7.1798	10.1207	-7.2312	-5.9913
9.4011	-6.45738	-6.516	7.8868	10.9328	-7.221	-5.7185
10.1412	-6.03016	-6.1221	8.5827	11.7107	-7.1318	-5.676
10.8731	-5.65645	-5.8889	9.2721	12.4879	-6.5324	-5.6587
11.5948	-5.91463	-5.8462	9.9429	13.2501	-6.6534	-5.6321
12.3044	-5.61245	-5.9801	10.579	14.0315	-7.1129	-5.6256
12.9997	-5.97053	-6.2788	11.2075	14.7854	-7.1355	-5.6264
13.6789	-7.06525	-6.5944	11.8415	15.4975	-7.1426	-5.6392
14.3398	-7.14781	-6.7541	12.4624	16.1782	-7.1431	-5.757
14.9806	-6.84671	-6.714	13.092	16.8201	-7.1423	-5.8435
15.6064	-6.66337	-6.5305	13.7043	17.4205	-7.1374	-5.8177
16.2242	-6.08855	-6.3254	14.3272	18.0094	-7.0971	-5.787
16.8343	-5.77129	-6.2388	14.9508	18.5965	-6.9688	-5.7909
17.437	-6.23916	-6.3045	15.5967	19.1567	-7.3379	-5.7896
18.0327	-6.35198	-6.5087	16.2589	19.7347	-7.4072	-5.8018
18.6217	-6.80505	-6.781	16.8772	20.2961	-7.422	-5.8895
19.2043	-7.4274	-6.9612	17.5143	20.8442	-7.423	-6.2484
19.7808	-7.34323	-6.9487	18.1186	21.4025	-7.4207	-6.2636
20.3517	-6.73232	-6.7495	18.7382	21.9656	-7.4118	-5.9801
20.9172	-6.26309	-6.4879	19.3397	22.5108	-7.3903	-5.8367
21.4777	-6.29027	-6.2962	19.9496	23.0653	-7.2557	-5.8046
22.0335	-5.76804	-6.2588	20.4979	23.6029	-6.9895	-5.7926
22.585	-6.43038	-6.3956	21.067	24.1514	-7.063	-5.8034
23.1324	-6.56482	-6.6227	21.6343	24.7083	-7.1452	-5.8376
23.6762	-7.08358	-6.8418	22.161	25.2922	-7.3132	-5.9677
24.2167	-6.94043	-7.0151	22.696	25.8722	-7.3644	-6.4453
24.7541	-7.17048	-7.1355	23.1887	26.4603	-7.3728	-6.6024
25.2889	-7.38437	-7.2131	23.6785	27.0591	-7.3789	-6.9495
25.8214	-7.21435	-7.2373	24.1784	27.6571	-7.3866	-6.9717
26.3518	-7.40232	-7.2111	24.691	28.2446	-7.3872	-6.9605
26.8807	-7.02849	-7.1564	25.157	28.8224	-7.3861	-6.7462
27.4082	-7.24563	-7.0628	25.6311	29.389	-7.3721	-6.3662
27.9347	-6.99322	-6.9361	26.1387	29.9605	-7.3398	-6.2166
28.4606	-6.92522	-6.7836	26.6351	30.5015	-7.247	-6.1843
29.5149	-6.16212	-6.5227	27.6231	31.5767	-7.1321	-6.1791
30.0498	-6.39186	-6.4734	28.1342	32.1199	-6.9824	-6.1764
30.5901	-6.52357	-6.4746	28.6435	32.6931	-6.9438	-6.1934
31.1356	-6.52053	-6.511	29.179	33.2074	-7.0191	-6.2171
31.6857	-6.40529	-6.5814	29.7157	33.7544	-7.2094	-6.3026
32.2398	-6.56776	-6.697	30.2681	34.2883	-7.291	-6.4108
32.7975	-6.74638	-6.8472	30.8285	34.8316	-7.3931	-6.4181
33.3584	-7.22999	-7.0075	31.368	35.4219	-7.4112	-6.4386
33.9218	-7.16471	-7.1253	31.9075	35.9843	-7.4141	-6.4899
34.4874	-7.42194	-7.1752	32.4558	36.517	-7.4139	-6.6321
35.0546	-7.35887	-7.1485	33.019	37.0747	-7.4142	-6.6876
35.6229	-7.10342	-7.0567	33.5963	37.6541	-7.4089	-6.683
36.1918	-6.82061	-6.9396	34.1294	38.226	-7.3983	-6.6763
36.7609	-6.71957	-6.8377	34.658	38.8381	-7.38	-6.6721
37.3296	-6.69404	-6.7793	35.1897	39.4427	-7.2474	-6.6706
37.8975	-6.67312	-6.7562	35.7076	40.0336	-6.9867	-6.5775
38.464	-6.74729	-6.7499	36.2027	40.6204	-6.9282	-6.503
39.0287	-6.92898	-6.7495	36.6936	41.226	-6.9282	-6.4873
39.5911	-6.91349	-6.7371	37.1718	41.8134	-6.9286	-6.4442
40.1506	-6.47825	-6.7145	37.6583	42.4046	-6.9293	-6.4316
40.7068	-6.67155	-6.6865	38.1572	43.0342	-6.9357	-6.4189
41.2591	-6.38976	-6.6648	38.6464	43.6192	-6.9425	-6.4127
41.8072	-6.94791	-6.6641	39.1076	44.1981	-6.9481	-6.409
42.3504	-6.86988	-6.6721	39.5855	44.7583	-6.9611	-6.4084
42.8884	-6.55231	-6.6828	40.0617	45.3292	-7.04	-6.4118
43.4205	-6.39897	-6.6997	40.5419	45.9114	-7.0574	-6.4149
43.9464	-6.64478	-6.704	40.9934	46.486	-7.0615	-6.4144
44.4655	-6.62156	-6.707	41.4613	47.0561	-7.0691	-6.4165
44.9773	-7.00879	-6.7263	41.9375	47.6068	-7.0793	-6.4177
45.4813	-7.07855	-6.758	42.4012	48.1307	-7.2106	-6.443
45.977	-6.7794	-6.7868	42.8998	48.6564	-7.2363	-6.4925
46.464	-6.62438	-6.8175	43.4024	49.1742	-7.2694	-6.5071
46.9418	-6.50179	-6.8477	43.8761	49.6733	-7.3035	-6.5103
47.4098	-6.61884	-6.8676	44.3532	50.1272	-7.3177	-6.5119
47.8675	-6.75848	-6.8838	44.8327	50.5553	-7.3291	-6.5098
48.3145	-7.2456	-6.8972	45.2971	50.9911	-7.3263	-6.505
48.7503	-7.15345	-6.9027	45.7557	51.4239	-7.3338	-6.4894
49.1743	-7.34915	-6.8988	46.2456	51.8376	-7.3323	-6.418
49.5861	-7.23022	-6.8767	46.7341	52.2139	-7.3341	-6.3695
49.9852	-6.83138	-6.844	47.1767	52.5529	-7.3291	-6.3546
50.3711	-6.81758	-6.7876	47.6236	52.8862	-7.3223	-6.2043
50.7433	-6.48181	-6.7259	48.0916	53.1623	-7.3251	-5.9543
51.1013	-6.59028	-6.6508	48.5605	53.4253	-7.3171	-5.9274
51.4446	-6.34458	-6.5792	49.0582	53.6597	-7.2995	-5.909
51.7727	-6.45158	-6.5143	49.5301	53.9039	-7.2926	-5.8974
52.0851	-6.89027	-6.4692	49.9865	54.1084	-7.2532	-5.8952
52.3813	-5.97335	-6.454	50.3917	54.2877	-7.2536	-5.895
52.6609	-5.88475	-6.4737	50.7979	54.4718	-7.2971	-5.8929
52.9208	-6.16613	-6.506	51.1141	54.7014	-7.3432	-5.8959
53.3946	-6.73139	-6.6147	51.551	55.2341	-7.4234	-5.9016
53.6219	-6.99143	-6.6782	51.6405	55.6475	-7.5033	-5.9186
53.852	-6.49807	-6.7416	51.7231	56.099	-7.5327	-5.9236
54.0916	-6.18231	-6.8075	51.8112	56.604	-7.5638	-5.9416
54.3476	-6.7435	-6.8743	51.9528	57.0724	-7.6083	-6.0181
54.6164	-6.91641	-6.9341	52.094	57.6076	-7.6367	-6.1682
54.8903	-7.23072	-7.0011	52.2489	58.1344	-7.6409	-6.207
55.1691	-7.28232	-7.0597	52.3721	58.673	-7.6644	-6.2299
55.4529	-7.4156	-7.1015	52.4827	59.2275	-7.6702	-6.2477
55.7417	-7.16601	-7.1495	52.5738	59.7213	-7.6897	-6.2809
56.0355	-7.08309	-7.1916	52.6669	60.2941	-7.7055	-6.3161
56.3343	-6.9007	-7.2278	52.7825	60.8695	-7.697	-6.3623
56.6381	-7.09307	-7.2631	52.902	61.4231	-7.7088	-6.4441
56.9469	-7.08881	-7.2873	53.0562	61.9091	-7.7082	-6.6209
57.2607	-7.17277	-7.3153	53.2275	62.4351	-7.7058	-6.8023
57.5796	-7.49571	-7.3401	53.3998	62.9803	-7.7115	-6.9036
57.9035	-7.57176	-7.357	53.5694	63.5369	-7.7205	-6.9147
58.2325	-7.67559	-7.3731	53.7593	64.0842	-7.7275	-6.9266
58.5665	-7.44556	-7.3854	53.9516	64.6347	-7.728	-6.9371
58.9055	-7.40051	-7.3995	54.1593	65.1682	-7.7351	-6.9445
59.2496	-7.52599	-7.4088	54.3878	65.7091	-7.7382	-6.9689
59.5988	-7.30032	-7.4126	54.6131	66.2214	-7.7334	-6.9468
59.953	-7.66509	-7.4198	54.8459	66.7471	-7.7373	-6.9671
60.3123	-7.74468	-7.42	55.1083	67.2841	-7.7337	-6.9456
60.6767	-7.26037	-7.4272	55.3711	67.8556	-7.7471	-6.9514
61.0462	-7.75716	-7.4256	55.6451	68.4157	-7.7406	-6.9302
61.4208	-7.49727	-7.4252	55.9098	68.9834	-7.7404	-6.9709
61.8005	-7.45503	-7.4164	56.1932	69.5549	-7.7321	-6.9865
62.1853	-7.63096	-7.4096	56.4955	70.0945	-7.7357	-6.9665
62.5752	-7.56698	-7.4082	56.7973	70.622	-7.7331	-6.979
62.9702	-7.33622	-7.4073	57.1338	71.1819	-7.7387	-7.0021
63.3703	-7.12096	-7.4074	57.466	71.7047	-7.739	-7.0396
63.7756	-7.5418	-7.4081	57.7944	72.2208	-7.7417	-7.045
64.186	-7.78276	-7.4079	58.1316	72.7509	-7.7383	-7.0095
64.6016	-7.66675	-7.4044	58.4738	73.2588	-7.7364	-7.0066
65.0223	-7.52484	-7.3938	58.8597	73.7528	-7.7378	-6.9544
65.4481	-7.35723	-7.3895	59.2306	74.2468	-7.7441	-6.9868
65.8791	-6.79885	-7.3766	59.6253	74.7763	-7.7348	-6.9683
66.3153	-7.36556	-7.3743	60.0401	75.3048	-7.7291	-6.9735
66.7566	-7.08674	-7.3617	60.4386	75.8251	-7.7236	-6.969
67.2032	-7.1829	-7.3478	60.8486	76.318	-7.7324	-6.9612
67.6549	-7.22993	-7.3448	61.2752	76.8227	-7.7182	-6.9759
68.1118	-7.43594	-7.3406	61.7195	77.3275	-7.7292	-6.9697
68.5739	-7.05277	-7.3322	62.1649	77.8455	-7.7122	-6.9731
69.0412	-7.11235	-7.3299	62.6043	78.3517	-7.6989	-6.9701
69.5137	-7.56931	-7.3371	63.0618	78.8678	-7.714	-6.9781
69.9914	-7.42957	-7.3347	63.5191	79.3621	-7.6752	-6.9689
70.4743	-7.40176	-7.3381	63.9848	79.8312	-7.6686	-6.9651
70.9625	-7.62931	-7.335	64.4344	80.2938	-7.663	-6.9139
71.4559	-7.34815	-7.3313	64.8931	80.736	-7.6643	-6.8294
71.9545	-7.28188	-7.3191	65.3873	81.1847	-7.6554	-6.673
72.4584	-7.15792	-7.2993	65.8947	81.6288	-7.6558	-6.5231
72.9675	-6.96435	-7.2826	66.4249	82.0931	-7.6576	-6.4654
73.4819	-7.10106	-7.2645	66.9279	82.5775	-7.6561	-6.4528
74.0016	-7.37208	-7.2376	67.4274	83.0747	-7.6504	-6.4398
74.5265	-7.57851	-7.2136	67.9469	83.5316	-7.6512	-6.4362
75.0567	-7.24634	-7.1905	68.4778	83.9849	-7.6467	-6.436
75.5921	-7.66871	-7.1643	69.043	84.4789	-7.6411	-6.4274
76.1329	-7.60485	-7.1399	69.5505	84.9556	-7.6365	-6.4289
76.6789	-7.55802	-7.1181	70.0823	85.4616	-7.6365	-6.425
77.2302	-7.51851	-7.0958	70.5761	85.9649	-7.6329	-6.4226
77.7869	-6.98076	-7.0743	71.1362	86.476	-7.6295	-6.4009
78.3488	-6.69448	-7.071	71.6852	86.9384	-7.6297	-6.4091
78.9161	-6.43057	-7.0653	72.2748	87.4153	-7.6116	-6.411
79.4887	-6.48721	-7.0651	72.8493	87.8897	-7.617	-6.412
80.0666	-6.36524	-7.0673	73.4401	88.3614	-7.6256	-6.4065
80.6499	-7.01013	-7.0829	74.0518	88.957	-7.6241	-6.4171
81.2385	-6.98243	-7.0988	74.6481	89.3743	-7.6165	-6.4178
81.8324	-7.07723	-7.1199	75.246	89.9177	-7.6318	-6.427
82.4317	-7.01713	-7.1332	75.7991	90.3941	-7.6301	-6.4356
83.0363	-7.21384	-7.1449	76.4001	90.8225	-7.6451	-6.4395
83.6463	-7.39967	-7.1684	76.9567	91.4259	-7.6749	-6.4391
84.2617	-6.97637	-7.1948	77.5632	91.8716	-7.8799	-6.448
84.8825	-7.29244	-7.2184	78.1245	92.4056	-7.9326	-6.4482
85.5086	-7.2962	-7.2421	78.7583	92.9903	-7.9543	-6.4613
86.1401	-7.22136	-7.2776	79.3451	93.6071	-7.9909	-6.4666
86.777	-7.46594	-7.3135	79.8851	94.0986	-8.0333	-6.4862
87.4193	-7.65612	-7.345	80.5231	94.8214	-8.0538	-6.74
88.067	-7.10699	-7.3756	81.1309	95.4806	-8.0662	-6.8535
88.7202	-7.09331	-7.4091	81.7776	96.0618	-8.0763	-6.8646
89.3787	-6.97294	-7.4434	82.4366	96.718	-8.0788	-6.7205
90.0427	-7.3267	-7.4822	82.9924	97.5315	-8.1401	-6.8197
90.7121	-7.70988	-7.5256	83.5402	98.1702	-8.1826	-6.7944
91.3869	-8.04396	-7.5741	84.1401	99.0138	-8.2123	-6.8478
92.0672	-7.48954	-7.609	84.5788	99.8659	-8.2409	-6.7355
92.7529	-7.78643	-7.6267	85.1203	100.549	-8.2592	-6.6811
93.4441	-8.07524	-7.633	85.5638	101.328	-8.391	-6.5606
94.1407	-8.04272	-7.6527	86.0093	102.071	-8.5463	-6.5526
94.8428	-7.88681	-7.6501	86.5455	102.888	-8.553	-6.5615
95.5504	-8.25062	-7.6386	87.0957	103.729	-8.6286	-6.4766
96.2634	-7.80415	-7.594	87.6652	104.614	-8.5444	-6.4385
96.982	-7.92245	-7.5609	88.0421	105.587	-8.5999	-6.4975
97.706	-8.86657	-7.5081	88.4666	106.592	-8.5925	-6.4182
98.4355	-7.0901	-7.4667	89.0353	107.527	-8.6296	-6.4255
99.1705	-7.29459	-7.4157	89.5749	108.587	-8.6089	-6.3935
99.911	-6.24864	-7.382	90.0325	109.679	-8.6885	-6.4082
100.657	-6.72153	-7.3035	90.3916	110.765	-8.6316	-6.397
101.409	-6.92332	-7.2454	90.8803	111.806	-8.5561	-6.3906
102.166	-7.38295	-7.1896	91.386	112.907	-8.4625	-6.3538
102.928	-6.52315	-7.151	91.7693	113.913	-8.4402	-6.3661
103.696	-7.17494	-7.1349	92.2	114.956	-8.3804	-6.3982
104.47	-6.58241	-7.119	92.4703	116.081	-8.3523	-6.4203
105.249	-6.5389	-7.1166	92.887	117.29	-8.2638	-6.509
106.034	-7.20405	-7.082	93.1607	118.376	-8.025	-6.4792
148.188	-7.30878	-7.1863	139.911	156.527	-7.9785	-5.9556
148.454	-7.51896	-7.1837	140.472	156.588	-7.9804	-5.9662
148.73	-6.78917	-7.1846	140.915	156.703	-7.9716	-5.9646
149.015	-6.09843	-7.1842	141.339	156.867	-7.9805	-5.947
149.614	-5.87033	-7.1955	142.297	157.185	-7.9876	-5.9536
149.927	-6.64404	-7.2073	142.691	157.364	-7.9914	-5.9548
150.25	-6.65585	-7.2078	143.136	157.573	-7.9898	-5.9916
150.581	-7.27097	-7.21	143.57	157.851	-7.9912	-5.9731
150.92	-7.19659	-7.2056	143.99	158.062	-7.9934	-5.9776
151.268	-7.60163	-7.2176	144.374	158.309	-7.9883	-5.9833
151.625	-8.11461	-7.2248	144.677	158.598	-7.9926	-5.9768
151.989	-7.55064	-7.23	145.082	158.973	-7.9958	-5.969
152.362	-7.19803	-7.229	145.567	159.434	-7.9918	-5.9863
152.743	-6.95676	-7.2326	145.928	159.799	-7.992	-5.9823
153.131	-7.52121	-7.2418	146.275	160.163	-7.9958	-6.0452
153.527	-7.94522	-7.2509	146.613	160.606	-7.9919	-6.0612
153.93	-7.99553	-7.2552	147.011	160.899	-7.9978	-6.0901
154.34	-6.74388	-7.2576	147.422	161.229	-7.9921	-6.1339
154.758	-7.15698	-7.2577	147.839	161.595	-7.9967	-6.2123
155.183	-6.87866	-7.2321	148.303	161.957	-7.9841	-6.2727
155.614	-6.50404	-7.2259	148.741	162.377	-7.9901	-6.2782
156.052	-7.67493	-7.2277	149.198	162.865	-7.9902	-6.3013
156.497	-8.01704	-7.2336	149.663	163.305	-7.9892	-6.3185
156.947	-7.67832	-7.2367	150.177	163.77	-7.9803	-6.3154
157.405	-7.53644	-7.2371	150.694	164.232	-7.984	-6.3243
157.868	-7.69653	-7.2247	151.191	164.619	-7.9734	-6.3317
158.337	-6.27068	-7.2174	151.686	165.072	-7.9839	-6.3418
158.811	-6.43654	-7.1911	152.164	165.545	-7.9658	-6.3314
159.291	-7.23939	-7.1928	152.668	166.005	-7.9733	-6.3382
159.777	-7.16614	-7.1823	153.184	166.558	-7.9598	-6.3391
160.268	-6.99997	-7.1715	153.743	167.027	-7.9206	-6.3384
160.764	-6.90078	-7.1659	154.313	167.471	-7.9286	-6.3531
161.265	-7.27746	-7.1642	154.883	167.929	-7.8805	-6.3574
161.771	-7.50969	-7.169	155.443	168.378	-7.8678	-6.3299
162.281	-7.26481	-7.165	155.961	168.859	-7.777	-6.3267
162.796	-7.16295	-7.1712	156.511	169.33	-7.7904	-6.3129
163.315	-7.40001	-7.1536	157.071	169.854	-7.7805	-6.281
163.839	-7.28158	-7.1399	157.63	170.404	-7.7851	-6.1079
164.366	-6.56053	-7.124	158.235	170.93	-7.7771	-5.9321
164.898	-6.87496	-7.0827	158.833	171.494	-7.8068	-5.7799
165.433	-6.98855	-7.0405	159.406	171.985	-7.7777	-5.7589
165.971	-7.3465	-6.999	160.064	172.481	-7.7791	-5.7235
166.513	-7.64622	-6.9478	160.613	173.048	-7.8146	-5.6973
167.059	-7.46421	-6.8868	161.218	173.643	-7.7935	-5.6637
167.607	-7.54971	-6.8301	161.814	174.186	-7.8036	-5.651
168.159	-7.89696	-6.7673	162.374	174.719	-7.7974	-5.6791
168.713	-6.32563	-6.7075	162.953	175.266	-7.7839	-5.6417
169.27	-6.27748	-6.6501	163.478	175.742	-7.8058	-5.6429
169.829	-5.88135	-6.5863	164.02	176.303	-7.7407	-5.6436
170.391	-5.59328	-6.5537	164.616	176.833	-7.7827	-5.6332
170.955	-5.89518	-6.5281	165.197	177.286	-7.7375	-5.6509
172.658	-6.23199	-6.5225	166.748	178.901	-7.6244	-5.6746
173.229	-6.60484	-6.5388	167.241	179.487	-7.5933	-5.6749
173.801	-6.51847	-6.5634	167.729	180.046	-7.5283	-5.7086
174.384	-6.74622	-6.5886	168.258	180.546	-7.3992	-5.7003
174.984	-6.68231	-6.6218	168.864	181.236	-7.2175	-5.7453
175.6	-7.20286	-6.6483	169.408	181.874	-7.2258	-5.7626
176.233	-6.74508	-6.6649	169.925	182.543	-7.1971	-5.8847
176.88	-7.12352	-6.684	170.592	183.217	-7.2253	-5.9214
177.542	-6.88034	-6.7227	171.168	183.956	-7.2298	-5.9467
178.216	-6.53328	-6.7435	171.722	184.732	-7.2466	-5.9719
178.903	-5.89891	-6.7582	172.344	185.482	-7.2301	-5.961
179.601	-6.6674	-6.7748	172.924	186.257	-7.2463	-6.0025
180.309	-7.22222	-6.7764	173.479	186.971	-7.267	-5.959
181.026	-6.79852	-6.7767	174.012	187.841	-7.2605	-5.9573
181.752	-7.2999	-6.7707	174.618	188.789	-7.2511	-5.9821
182.486	-7.13067	-6.7598	175.248	189.65	-7.2653	-5.9927
183.226	-6.9111	-6.7279	175.856	190.591	-7.2645	-5.9968
183.971	-6.96962	-6.7054	176.405	191.514	-7.2494	-5.9889
184.722	-6.87123	-6.6521	176.862	192.497	-7.2393	-5.9948
185.476	-6.34292	-6.6138	177.403	193.573	-7.241	-5.9031
186.233	-6.98671	-6.5675	178.012	194.711	-7.231	-5.8029
186.992	-6.07022	-6.5099	178.483	195.87	-7.2061	-5.6257
187.753	-6.46989	-6.448	179.004	196.968	-7.1921	-5.5753
188.513	-6.16364	-6.408	179.422	198.135	-7.1681	-5.543
189.273	-6.41459	-6.3658	179.911	199.27	-7.0862	-5.5262
190.03	-5.9942	-6.3078	180.416	200.449	-7.0035	-5.3674
190.786	-6.96599	-6.2728	180.789	201.683	-6.9641	-5.3404
191.537	-6.01936	-6.2233	181.22	202.769	-6.9543	-5.2436
192.284	-6.2902	-6.1936	181.618	203.824	-6.9393	-5.2159
193.026	-6.01563	-6.1424	182.165	204.794	-6.9195	-5.1571
193.762	-6.02765	-6.1195	182.664	205.887	-6.9098	-5.1693
194.49	-6.30459	-6.088	183.055	206.957	-6.8795	-5.1617
195.21	-6.45197	-6.0517	183.406	208.092	-6.8415	-5.1433
195.921	-5.74718	-6.0218	183.725	209.111	-6.8722	-5.1327
196.622	-6.05748	-5.9896	184.063	210.072	-6.7446	-5.1392
197.312	-6.31671	-5.9549	184.432	211.078	-6.6412	-5.1049
197.99	-4.93146	-5.9413	184.826	212.06	-6.706	-5.0888
198.655	-5.39214	-5.9254	185.124	213.036	-6.6531	-5.0851
199.307	-5.96147	-5.8955	185.457	213.933	-6.6407	-5.0969
201.758	-5.50514	-5.8181	186.682	217.208	-6.4437	-5.0757
202.327	-5.61886	-5.8006	186.905	217.922	-6.4957	-5.0685
202.877	-5.37236	-5.7911	187.288	218.649	-6.4369	-5.0642
203.407	-5.12659	-5.778	187.591	219.373	-6.4141	-5.089
203.916	-5.79099	-5.7628	187.875	220.078	-6.4004	-5.0679

## Sheet: KNI-51-16-1
Age (yr BP)	d18O (original)	d18o (mean)	Age: 2.5%-Quantile	Age: 97.5%-Quantile	Proxy: 2.5%-Quantile	Proxy: 97.5%-Quantile
1256.8	-7.16707	-6.0682	1216.06	1288.81	-6.7227	-5.3586
1257.26	-6.26182	-6.0711	1217.4	1288.93	-6.7143	-5.3658
1257.74	-6.38728	-6.0719	1218.88	1289.17	-6.7401	-5.3597
1258.23	-6.56507	-6.0541	1220.28	1289.48	-6.74	-5.3615
1258.73	-6.66684	-6.0363	1221.59	1289.68	-6.7217	-5.3521
1259.25	-6.06162	-6.0346	1222.73	1289.83	-6.7725	-5.3294
1259.78	-5.73734	-6.0215	1224.03	1290	-6.744	-5.2737
1260.33	-6.11289	-6.0207	1225.49	1290.19	-6.7421	-5.2772
1260.88	-6.01088	-6.0168	1226.44	1290.58	-6.7748	-5.2535
1261.45	-5.9468	-6.0378	1227.62	1290.87	-6.7468	-5.3137
1262.03	-5.95342	-6.0475	1228.86	1291.34	-6.7337	-5.3247
1262.63	-6.23112	-6.0532	1230.32	1291.61	-6.8146	-5.3127
1263.24	-6.21905	-6.0507	1231.78	1291.88	-6.898	-5.2631
1263.86	-6.546	-6.055	1232.83	1292.17	-6.9278	-5.2657
1264.49	-6.27684	-6.0526	1233.84	1292.47	-6.9475	-5.3068
1265.13	-6.31038	-6.0501	1235.26	1292.84	-6.9966	-5.2889
1265.79	-5.35069	-6.0503	1236.49	1293.26	-6.9747	-5.2454
1266.46	-6.31476	-6.0517	1237.64	1293.72	-6.9694	-5.2229
1267.14	-6.20581	-6.0566	1238.57	1294.24	-7.041	-5.1849
1267.84	-5.81008	-6.0687	1239.44	1294.72	-7.0679	-5.1811
1268.54	-5.96495	-6.074	1240.42	1295.29	-7.1134	-5.1569
1269.26	-5.51998	-6.0785	1241.34	1295.93	-7.2443	-5.1995
1269.99	-5.32217	-6.0806	1242.53	1296.65	-7.2634	-5.2097
1270.73	-5.96624	-6.0885	1243.58	1297.29	-7.1331	-5.1813
1272.25	-6.55508	-6.1118	1245.92	1298.45	-7.2849	-5.1762
1273.03	-6.76389	-6.1319	1246.8	1299	-7.3429	-5.1847
1273.81	-5.82396	-6.1555	1247.77	1299.68	-7.3681	-5.2072
1274.61	-6.02957	-6.1704	1248.66	1300.37	-7.361	-5.2014
1275.42	-5.38829	-6.181	1249.83	1300.92	-7.3772	-5.2092
1276.25	-5.9971	-6.1967	1251.01	1301.61	-7.3802	-5.1681
1277.08	-5.53205	-6.2054	1252.05	1302.3	-7.41	-5.1418
1277.92	-6.37874	-6.2354	1253.06	1302.91	-7.3771	-5.1594
1278.78	-5.90461	-6.2659	1254.11	1303.54	-7.407	-5.1547
1279.64	-5.36821	-6.304	1255.14	1304.18	-7.473	-5.1927
1280.52	-5.35902	-6.3246	1256.21	1304.87	-7.479	-5.1968
1281.41	-5.00473	-6.3519	1257.29	1305.59	-7.5776	-5.2087
1282.31	-5.54156	-6.373	1258.52	1306.3	-7.5636	-5.18
1283.21	-6.39647	-6.4008	1259.68	1307.07	-7.5755	-5.1764
1284.13	-6.5726	-6.4349	1260.84	1307.84	-7.5772	-5.1569
1285.06	-6.23337	-6.4715	1262.02	1308.63	-7.6179	-5.22
1286	-7.0484	-6.4837	1263.07	1309.42	-7.5877	-5.1977
1286.95	-6.00803	-6.5186	1264.12	1310.15	-7.5853	-5.1912
1287.92	-6.51898	-6.5412	1265.17	1310.94	-7.6186	-5.2794
1288.89	-7.43491	-6.5974	1266.37	1311.76	-7.635	-5.2437
1289.87	-6.53767	-6.642	1267.54	1312.65	-7.6215	-5.2725
1290.86	-7.16035	-6.6883	1268.67	1313.46	-7.6909	-5.3077
1291.86	-6.65633	-6.7285	1269.74	1314.3	-7.7229	-5.2846
1292.87	-6.6229	-6.7648	1270.82	1315.12	-7.7168	-5.3316
1293.89	-7.38507	-6.7928	1272.08	1315.92	-7.7304	-5.3184
1294.92	-7.35226	-6.8316	1273.49	1316.73	-7.7405	-5.3151
1295.96	-7.80945	-6.8561	1274.56	1317.55	-7.7223	-5.3621
1297.01	-6.95192	-6.9039	1275.64	1318.38	-7.7612	-5.3681
1298.07	-7.6032	-6.9499	1276.77	1319.18	-7.8364	-5.3685
1299.14	-6.84379	-6.9871	1277.94	1320	-7.8735	-5.3676
1300.21	-6.79354	-7.0206	1279.15	1320.97	-7.9261	-5.3861
1301.3	-6.11028	-7.052	1280.41	1321.98	-7.9462	-5.4741
1302.39	-7.12279	-7.0957	1281.66	1322.96	-7.9628	-5.6643
1303.5	-7.20172	-7.113	1282.83	1323.86	-7.8934	-5.9252
1304.61	-7.22721	-7.1595	1284.11	1324.88	-7.9028	-5.9432
1305.74	-7.30583	-7.1729	1285.38	1325.82	-7.9599	-6.0589
1306.87	-6.90869	-7.1932	1286.71	1326.76	-8.0135	-6.1641
1308.01	-7.4152	-7.198	1288.05	1327.8	-7.9596	-6.1613
1309.16	-7.61465	-7.2135	1289.41	1328.84	-8.0265	-6.2118
1310.31	-7.23154	-7.2167	1290.71	1329.87	-8.0116	-6.1642
1311.48	-7.72443	-7.2116	1292.05	1330.89	-7.9874	-6.1913
1312.65	-8.17987	-7.2089	1293.47	1331.95	-8.0234	-6.1722
1313.84	-7.2074	-7.1928	1294.76	1333.02	-7.992	-6.1268
1315.03	-7.59742	-7.1745	1296.06	1334.09	-8.0053	-6.129
1316.22	-7.73289	-7.1396	1297.41	1335.18	-7.9919	-6.1279
1318.65	-7.69327	-7.0866	1300.2	1337.32	-7.9344	-6.0531
1319.87	-7.37352	-7.0465	1301.6	1338.38	-7.9623	-6.0276
1321.1	-6.80376	-6.9926	1302.98	1339.43	-7.9308	-5.9834
1322.34	-6.69872	-6.9389	1304.31	1340.5	-7.8948	-5.8707
1323.59	-6.8505	-6.8873	1305.64	1341.56	-7.8543	-5.7755
1324.84	-6.64331	-6.8365	1307.06	1342.66	-7.7362	-5.717
1326.1	-6.34048	-6.7819	1308.56	1343.89	-7.7968	-5.678
1327.37	-6.11226	-6.717	1309.97	1344.99	-7.7278	-5.6675
1328.65	-6.68823	-6.6548	1311.33	1346.01	-7.7222	-5.6438
1329.93	-7.05469	-6.6095	1312.7	1347.07	-7.7228	-5.597
1331.22	-7.11711	-6.5732	1314.11	1348.24	-7.7184	-5.5899
1332.52	-6.42284	-6.5463	1315.61	1349.45	-7.7075	-5.6174
1333.83	-6.0661	-6.5107	1317.07	1350.66	-7.7022	-5.6414
1335.14	-6.01279	-6.4739	1318.53	1351.9	-7.6917	-5.6236
1336.46	-5.50102	-6.444	1320.07	1353.18	-7.5918	-5.6017
1337.78	-6.0567	-6.4378	1321.5	1354.39	-7.394	-5.6139
1339.12	-6.16471	-6.4355	1322.95	1355.56	-7.2133	-5.6265
1340.46	-6.4659	-6.4259	1324.44	1356.75	-7.1863	-5.6344
1341.8	-5.80958	-6.4182	1325.94	1357.87	-7.1519	-5.643
1343.15	-6.72199	-6.4252	1327.34	1359.05	-7.1411	-5.6488
1344.51	-6.7034	-6.4356	1328.78	1360.29	-7.1327	-5.6761
1345.88	-7.21752	-6.4431	1330.28	1361.51	-7.1562	-5.7307
1347.25	-6.68951	-6.4513	1331.8	1362.7	-7.141	-5.7487
1348.63	-6.6065	-6.4607	1333.26	1363.93	-7.1231	-5.7703
1350.01	-5.97069	-6.4614	1334.84	1365.23	-7.1115	-5.8033
1352.8	-6.391	-6.4679	1337.94	1367.72	-7.0575	-5.8559
1354.2	-6.77509	-6.4735	1339.51	1368.95	-7.0621	-5.8479
1355.61	-6.15082	-6.4725	1341.07	1370.2	-7.0457	-5.8328
1357.02	-7.06571	-6.4769	1342.53	1371.6	-7.0211	-5.82
1358.44	-6.17294	-6.456	1344.11	1372.88	-7.0098	-5.82
1359.87	-6.49976	-6.4357	1345.7	1374.21	-7.003	-5.8097
1361.3	-6.32487	-6.4059	1347.27	1375.64	-6.9978	-5.8023
1362.74	-7.00651	-6.3731	1348.88	1377.09	-6.993	-5.765
1364.18	-6.78802	-6.3251	1350.53	1378.5	-6.9832	-5.7722
1365.62	-6.7331	-6.2867	1352.11	1379.88	-6.9923	-5.7434
1367.08	-5.79644	-6.2351	1353.71	1381.21	-6.9709	-5.7458
1368.53	-5.95648	-6.1951	1355.29	1382.52	-6.9724	-5.7329
1370	-5.82101	-6.1607	1356.9	1383.77	-6.9766	-5.7253
1371.46	-5.81994	-6.1406	1358.47	1385.05	-7.0319	-5.7213
1372.93	-5.72464	-6.134	1359.95	1386.34	-7.1295	-5.7038
1374.41	-6.16236	-6.1402	1361.56	1387.64	-7.1522	-5.6601
1375.89	-6.11578	-6.1718	1363.15	1388.97	-7.1878	-5.6612
1377.38	-5.89462	-6.2055	1364.75	1390.34	-7.2178	-5.6145
1378.87	-6.25093	-6.2594	1366.18	1391.67	-7.2231	-5.6387
1380.37	-5.5444	-6.3464	1367.68	1393.03	-7.2377	-5.6102
1381.87	-5.98138	-6.4298	1369.28	1394.47	-7.247	-5.6097
1383.37	-7.02718	-6.5273	1370.74	1395.95	-7.2485	-5.6235
1384.88	-7.28166	-6.6267	1372.36	1397.42	-7.2681	-5.6391
1386.39	-6.87074	-6.715	1373.86	1398.76	-7.3361	-5.6656
1387.91	-6.69609	-6.8016	1375.38	1400.15	-7.4068	-5.7027
1389.43	-7.09377	-6.8739	1376.92	1401.64	-7.4563	-5.7193
1390.95	-7.24788	-6.9324	1378.5	1403.05	-7.4929	-5.8245
1392.48	-7.03781	-6.9869	1379.99	1404.49	-7.495	-5.9171
1394.01	-6.72483	-7.0258	1381.45	1406.1	-7.4988	-6.0277
1395.55	-6.84039	-7.0562	1382.94	1407.59	-7.5018	-6.6683
1397.09	-7.12048	-7.0814	1384.37	1409.19	-7.508	-6.7161
1398.63	-7.35807	-7.1093	1385.94	1410.69	-7.5093	-6.7248
1400.18	-7.47566	-7.1327	1387.51	1412.35	-7.5099	-6.7266
1401.73	-7.52058	-7.1276	1389.02	1414.07	-7.5101	-6.7141
1403.28	-7.17168	-7.1087	1390.59	1415.66	-7.5124	-6.6968
1404.84	-7.10257	-7.0872	1392.15	1417.34	-7.5087	-6.5636
1406.4	-6.69498	-7.0455	1393.7	1418.98	-7.5055	-6.4497
1407.96	-7.32923	-7.0149	1395.11	1420.64	-7.5033	-6.4251
1409.53	-7.06634	-6.9676	1396.54	1422.17	-7.5018	-6.3626
1411.09	-6.77724	-6.9167	1398.02	1423.8	-7.4921	-6.3349
1412.66	-7.07737	-6.8708	1399.48	1425.59	-7.4452	-6.318
1414.23	-6.71481	-6.8244	1400.91	1427.39	-7.3518	-6.3133
1415.81	-6.893	-6.7808	1402.3	1429.33	-7.3068	-6.3065
1417.39	-6.59793	-6.7378	1403.61	1431.13	-7.2626	-6.2959
1418.98	-6.46254	-6.6871	1404.86	1432.89	-7.1863	-6.2858
1420.57	-6.24559	-6.6679	1406.15	1434.88	-7.1083	-6.2795
1422.17	-6.80274	-6.6433	1407.43	1436.84	-7.0415	-6.2721
1423.77	-6.97689	-6.6192	1408.72	1438.76	-7.0193	-6.2631
1425.39	-6.46649	-6.5999	1409.96	1440.64	-6.9782	-6.2513
1427.01	-6.38321	-6.5952	1411.19	1442.68	-6.9887	-5.9885
1428.63	-6.30033	-6.5774	1412.5	1444.74	-6.9834	-5.8703
1430.27	-6.61483	-6.5714	1413.71	1446.89	-6.9783	-5.8284
1431.92	-6.71299	-6.5577	1414.82	1448.98	-6.9791	-5.7686
1433.58	-6.73191	-6.5451	1416.19	1451.06	-6.9783	-5.7649
1435.25	-6.74365	-6.5316	1417.46	1453.33	-6.987	-5.7614
1436.93	-6.33231	-6.5096	1418.81	1455.64	-6.9852	-5.7393
1438.62	-7.02313	-6.4892	1420.03	1457.74	-6.9902	-5.7211
1440.32	-6.81387	-6.4554	1421.1	1460.07	-6.9915	-5.7078
1442.04	-7.02627	-6.4268	1422.38	1462.51	-6.996	-5.6854
1443.77	-6.05305	-6.4021	1423.42	1464.83	-6.9867	-5.6668
1445.51	-5.69917	-6.3553	1424.44	1467.09	-6.994	-5.6277
1447.27	-6.53205	-6.3142	1425.73	1469.51	-6.991	-5.6133
1449.05	-6.8183	-6.2848	1426.72	1472.02	-6.9773	-5.6262
1450.84	-6.48923	-6.2742	1427.94	1474.63	-6.9851	-5.6203
1452.65	-5.77288	-6.2117	1429.19	1477.27	-6.9569	-5.5985
1454.47	-5.75508	-6.1777	1430.42	1479.78	-6.9655	-5.5924
1456.32	-5.8492	-6.1552	1431.66	1482.22	-6.9452	-5.4117
1458.18	-5.57625	-6.1222	1432.48	1484.72	-6.9311	-5.27
1460.05	-5.95516	-6.0908	1433.9	1487.19	-6.927	-5.1517
1461.95	-5.5908	-6.0755	1435.32	1489.92	-6.9168	-5.211
1463.87	-6.9808	-6.0572	1436.6	1492.52	-6.9097	-5.1469
1465.81	-5.92123	-6.0426	1437.61	1495.04	-6.898	-4.9911
1467.77	-5.91799	-6.0258	1438.81	1497.61	-6.9041	-4.9635
1469.75	-6.93892	-5.9982	1440.26	1500.3	-6.8818	-4.9052
1471.75	-6.76627	-6.0004	1441.65	1502.89	-6.8965	-4.8853
1473.78	-5.90762	-5.9839	1442.86	1505.46	-6.896	-4.909
1475.83	-5.69456	-5.9488	1444.1	1507.95	-6.8885	-4.8635
1477.9	-6.30517	-5.925	1445.54	1510.5	-6.8798	-4.8088
1480	-6.22392	-5.9185	1446.99	1513.18	-6.8793	-4.7752
1482.12	-4.59008	-5.8913	1448.52	1515.81	-6.8794	-4.7702
1484.27	-5.61562	-5.8583	1450.05	1518.55	-6.883	-4.7334
1486.44	-6.28915	-5.837	1451.53	1521.16	-6.842	-4.7632
1488.65	-5.74942	-5.8324	1453.04	1523.83	-6.8258	-4.7551
1490.87	-5.9005	-5.8272	1454.86	1526.58	-6.7857	-4.7433
1493.13	-5.25604	-5.7845	1456.46	1529.38	-6.8315	-4.696
1495.41	-5.29911	-5.7557	1458.16	1532.12	-6.6637	-4.6861
1497.73	-6.28852	-5.7667	1459.93	1534.78	-6.6021	-4.7384

## Sheet: KNI-51-16-2
Age (yr BP)	d18O (original)	d18O (mean)	Age: 2.5%-Quantile	Age: 97.5%-Quantile	Proxy: 2.5%-Quantile	Proxy: 97.5%-Quantile
1110.99	-5.27263	-6.2231	1061.4	1154.86	-7.0523	-4.7381
1112.02	-5.3628	-6.2429	1063.3	1155.1	-7.0733	-4.765
1113.06	-5.73044	-6.2612	1065.17	1155.58	-7.0578	-4.6846
1114.1	-5.51632	-6.2793	1067.11	1156.03	-7.0759	-4.6997
1115.14	-5.24868	-6.3081	1069.11	1156.23	-7.079	-4.7766
1116.19	-5.51571	-6.3234	1071	1156.49	-7.0761	-4.7686
1117.24	-5.07151	-6.344	1073.04	1156.99	-7.1478	-4.768
1118.29	-4.52864	-6.3686	1075.06	1157.46	-7.2405	-4.7706
1119.35	-5.06803	-6.3811	1077.07	1157.8	-7.2096	-4.8081
1120.41	-5.41766	-6.3962	1078.78	1158.58	-7.2461	-4.7923
1121.48	-5.63566	-6.4141	1080.74	1159.44	-7.2917	-4.7752
1122.55	-6.14669	-6.428	1082.61	1159.89	-7.2706	-4.8418
1123.62	-6.3735	-6.4337	1084.59	1160.24	-7.3137	-4.835
1124.69	-6.61853	-6.4455	1086.51	1160.92	-7.2815	-4.7969
1125.77	-6.93727	-6.4568	1088.43	1161.59	-7.2663	-4.7787
1126.85	-6.88948	-6.4715	1090.2	1162.3	-7.2768	-4.8465
1127.94	-7.03644	-6.4871	1091.95	1163	-7.3081	-4.9341
1129.03	-6.6939	-6.5066	1093.64	1163.78	-7.3242	-4.8679
1130.12	-6.95167	-6.5211	1095.44	1164.3	-7.3334	-4.9789
1131.21	-6.8233	-6.5321	1097.18	1165.11	-7.3394	-5.004
1132.31	-7.07954	-6.5263	1098.71	1165.97	-7.3078	-4.9823
1133.41	-6.84934	-6.5364	1100.19	1166.72	-7.3556	-4.9084
1134.52	-6.67541	-6.5486	1101.81	1167.49	-7.333	-4.907
1135.62	-6.72923	-6.551	1103.47	1168.27	-7.3263	-4.9569
1136.73	-6.77979	-6.5597	1104.95	1168.93	-7.3509	-5.022
1137.85	-6.53917	-6.5637	1106.54	1169.55	-7.3331	-5.1528
1138.96	-6.93738	-6.5759	1108.2	1170.17	-7.3359	-5.1837
1140.08	-6.64324	-6.5787	1109.62	1171.01	-7.3423	-5.1945
1141.2	-6.5456	-6.5935	1110.96	1171.8	-7.3548	-5.2269
1142.32	-6.66755	-6.6055	1112.46	1172.35	-7.3613	-5.2659
1143.45	-6.96526	-6.5922	1113.95	1173.04	-7.3321	-5.2434
1144.58	-7.41769	-6.582	1115.53	1174.08	-7.3474	-5.2704
1145.71	-7.08128	-6.5721	1116.96	1174.94	-7.3414	-5.3663
1146.84	-7.4182	-6.5646	1118.25	1175.78	-7.3337	-5.3581
1147.98	-6.61117	-6.5586	1119.59	1176.81	-7.3503	-5.356
1149.12	-7.01949	-6.5402	1121.03	1177.85	-7.3316	-5.3602
1150.26	-6.52069	-6.5227	1122.46	1178.72	-7.3134	-5.3406
1151.4	-6.97843	-6.5105	1123.88	1179.45	-7.3247	-5.3773
1152.55	-6.40405	-6.5021	1125.34	1180.43	-7.2917	-5.3784
1153.69	-6.62251	-6.502	1126.67	1181.44	-7.3229	-5.4567
1154.84	-5.83182	-6.4872	1127.99	1182.08	-7.3368	-5.455
1155.99	-6.25515	-6.4777	1129.47	1183.23	-7.3322	-5.4855
1157.15	-6.59759	-6.4706	1130.97	1184.19	-7.3229	-5.5365
1158.3	-6.52242	-6.4657	1132.53	1185.17	-7.3107	-5.5228
1159.46	-6.07795	-6.4643	1133.8	1186.27	-7.3373	-5.5063
1160.62	-6.50016	-6.4523	1134.98	1187.19	-7.3346	-5.447
1161.78	-6.3633	-6.4521	1136.33	1188.13	-7.3443	-5.4673
1162.94	-6.35332	-6.4709	1137.72	1188.94	-7.3526	-5.5424
1164.11	-5.91398	-6.4839	1139.04	1189.79	-7.3963	-5.5672
1165.27	-6.40712	-6.4865	1140.64	1190.67	-7.3511	-5.5374
1166.44	-5.23232	-6.4962	1142.02	1191.74	-7.3701	-5.5016
1167.61	-6.19857	-6.5016	1143.55	1192.78	-7.393	-5.5723
1168.78	-5.90995	-6.5096	1144.94	1193.75	-7.3699	-5.6786
1169.95	-5.96091	-6.5183	1146.33	1194.61	-7.3734	-5.5417
1171.13	-6.60944	-6.5374	1147.82	1195.68	-7.4245	-5.6048
1172.3	-6.6977	-6.5512	1149.43	1196.82	-7.4176	-5.6387
1173.48	-6.13739	-6.5673	1150.82	1197.82	-7.4073	-5.6513
1174.66	-6.07104	-6.5819	1152.01	1198.93	-7.4263	-5.6029
1175.84	-6.77457	-6.6106	1153.14	1199.97	-7.4137	-5.7081
1177.02	-7.59713	-6.6168	1154.31	1201.05	-7.4045	-5.6944
1178.2	-7.0998	-6.6352	1155.58	1202.04	-7.4279	-5.915
1179.38	-6.94362	-6.6463	1156.81	1203.22	-7.3956	-5.9131
1180.57	-7.25986	-6.6605	1158.15	1204.37	-7.4133	-5.8829
1181.75	-7.15553	-6.6612	1159.56	1205.26	-7.4108	-5.9147
1182.94	-7.11746	-6.6608	1160.91	1206.27	-7.4058	-5.9297
1184.13	-6.89155	-6.6752	1162.1	1207.35	-7.417	-5.9283
1185.31	-6.45557	-6.6754	1163.31	1208.24	-7.4152	-5.9494
1186.5	-6.41709	-6.6837	1164.6	1209.23	-7.427	-5.9774
1187.69	-6.89186	-6.6902	1165.94	1210.36	-7.4259	-5.9933
1188.88	-6.83919	-6.6876	1167.3	1211.38	-7.4265	-5.9644
1190.07	-6.88094	-6.6999	1168.65	1212.47	-7.4418	-6.0083
1191.26	-6.70995	-6.7071	1169.83	1213.43	-7.4545	-6.0116
1192.46	-6.64626	-6.7057	1171.04	1214.53	-7.4556	-6.0172
1193.65	-6.2114	-6.7082	1172.33	1215.71	-7.4564	-6.0287
1194.84	-6.69913	-6.7133	1173.59	1217.04	-7.4896	-6.0193
1196.03	-5.97477	-6.7344	1174.92	1218.09	-7.4725	-6.0722
1197.23	-6.4421	-6.757	1176.13	1219.05	-7.5095	-6.0713
1198.42	-7.18503	-6.7708	1177.46	1220.05	-7.5055	-6.0796
1199.62	-6.13708	-6.8025	1178.8	1221.06	-7.5282	-6.1136
1200.81	-6.24733	-6.8222	1180.18	1222.16	-7.5276	-6.1225
1202.01	-6.56816	-6.8273	1181.52	1223.29	-7.5446	-6.0891
1203.2	-6.54316	-6.8527	1182.93	1224.5	-7.5897	-6.1536
1204.4	-7.32172	-6.8866	1184.34	1225.71	-7.6487	-6.1411
1205.59	-7.52802	-6.9166	1185.67	1226.75	-7.6481	-6.1489
1206.79	-7.23771	-6.9362	1187.03	1227.84	-7.6652	-6.1625
1207.99	-7.45943	-6.972	1188.29	1228.84	-7.6864	-6.1611
1209.18	-6.73292	-6.9939	1189.57	1229.9	-7.7557	-6.1677
1210.38	-6.50457	-7.0107	1190.79	1230.97	-7.7153	-6.1854
1211.57	-7.28181	-7.0253	1192.09	1231.97	-7.7417	-6.2109
1212.77	-6.95484	-7.0547	1193.27	1233.22	-7.7272	-6.1989
1213.96	-7.12287	-7.078	1194.79	1234.33	-7.7468	-6.2463
1215.16	-7.82895	-7.0987	1195.93	1235.33	-7.7096	-6.2725
1216.35	-6.76947	-7.1111	1197.2	1236.27	-7.739	-6.2384
1217.54	-6.60802	-7.1152	1198.4	1237.28	-7.7228	-6.3008
1218.74	-7.87959	-7.1482	1199.68	1238.38	-7.7399	-6.3518
1219.93	-7.03585	-7.1413	1201.03	1239.58	-7.7004	-6.3216
1221.12	-7.70277	-7.1394	1202.17	1240.57	-7.7086	-6.3529
1222.31	-7.2066	-7.1463	1203.44	1241.74	-7.7062	-6.3926
1223.5	-6.85031	-7.1433	1204.57	1242.71	-7.7023	-6.3621
1224.69	-7.19922	-7.1404	1205.83	1244.01	-7.6929	-6.3136
1225.88	-7.13805	-7.1331	1207.18	1245.38	-7.68	-6.3149
1227.07	-7.5862	-7.1247	1208.45	1246.52	-7.6991	-6.3168
1228.26	-7.56003	-7.0942	1209.72	1247.51	-7.6367	-6.289
1229.45	-7.37952	-7.0796	1210.97	1248.48	-7.6223	-6.2815
1230.63	-7.4298	-7.058	1212.31	1249.61	-7.6512	-6.2504
1231.82	-7.26305	-7.0211	1213.68	1250.81	-7.5884	-6.2824
1233	-7.13713	-7.0076	1214.93	1251.78	-7.5922	-6.248
1234.18	-6.49524	-6.9887	1216.18	1252.83	-7.5868	-6.2434
1235.36	-6.95878	-6.9589	1217.31	1254.28	-7.5809	-6.2356
1236.53	-6.65605	-6.9319	1218.52	1255.14	-7.5789	-6.2282
1237.69	-6.15844	-6.918	1219.76	1256.25	-7.5724	-6.2251
1238.86	-6.92635	-6.898	1220.61	1257.54	-7.5719	-6.2201
1240.02	-6.98843	-6.8783	1221.71	1258.67	-7.5658	-6.2104
1242.33	-6.21632	-6.8529	1223.85	1261.07	-7.5176	-6.1967
1243.48	-6.57128	-6.8372	1224.92	1262.34	-7.5085	-6.1452
1244.63	-6.6777	-6.8366	1225.91	1263.86	-7.5043	-6.0974
1245.79	-6.72806	-6.8276	1226.98	1265.26	-7.5055	-6.1187
1246.94	-6.86621	-6.8255	1227.95	1266.58	-7.5035	-6.0508
1248.09	-7.02003	-6.83	1228.73	1267.97	-7.5032	-5.9191
1249.24	-6.921	-6.8194	1229.59	1269.44	-7.4954	-5.8194
1250.39	-7.29228	-6.8207	1230.53	1271.12	-7.4958	-5.7981
1251.54	-7.51907	-6.8081	1231.37	1272.83	-7.5007	-5.7306
1252.7	-7.43837	-6.7981	1232.25	1274.35	-7.4923	-5.702
1253.85	-7.43407	-6.7733	1233.29	1275.71	-7.4941	-5.6415
1255.01	-6.94916	-6.7691	1233.96	1277.56	-7.4918	-5.6799
1256.17	-7.52706	-6.7553	1234.79	1279.22	-7.493	-5.6348
1257.34	-6.97968	-6.7299	1235.64	1280.75	-7.4895	-5.5968
1258.51	-7.19208	-6.7063	1236.24	1282.26	-7.4909	-5.5779
1259.68	-6.23168	-6.6855	1236.85	1283.82	-7.4877	-5.5545
1260.85	-6.24612	-6.6585	1237.44	1285.57	-7.4853	-5.5488
1262.04	-6.45677	-6.6384	1238.04	1287.54	-7.4874	-5.5371
1263.22	-6.23905	-6.6005	1238.58	1289.65	-7.4781	-5.5491
1264.42	-6.02594	-6.5842	1239.34	1291.63	-7.4725	-5.5349
1265.62	-6.60261	-6.5445	1240.03	1293.74	-7.4622	-5.5096
1266.82	-6.08963	-6.5214	1240.57	1295.88	-7.4805	-5.5108
1268.03	-6.90564	-6.4841	1241.29	1297.99	-7.46	-5.512
1269.25	-5.83842	-6.4531	1241.57	1300.1	-7.4374	-5.4981
1270.48	-5.48736	-6.4606	1242.06	1302.17	-7.4361	-5.5039
1271.72	-5.76305	-6.432	1242.7	1304.1	-7.4315	-5.5228
1272.96	-6.27704	-6.4032	1243.04	1306.18	-7.4303	-5.2687
1274.22	-6.81162	-6.4022	1243.4	1308.65	-7.4345	-5.4287
1275.48	-5.8674	-6.4049	1244.07	1310.91	-7.4313	-5.4494
1276.75	-4.95186	-6.4028	1244.62	1313.13	-7.331	-5.4926
1278.04	-6.32938	-6.3847	1245.22	1315.18	-7.3253	-5.3793
1280.64	-6.5982	-6.3859	1246.52	1318.96	-7.2917	-5.3315
1281.95	-6.14186	-6.4034	1247.01	1321.19	-7.3034	-5.4513
1283.28	-6.35232	-6.4053	1247.31	1323.28	-7.3011	-5.4693
1284.63	-6.84218	-6.3999	1247.89	1325.31	-7.2905	-5.4372
1285.98	-6.77317	-6.3954	1248.6	1327.6	-7.298	-5.3148
1287.35	-6.50665	-6.4247	1249.11	1329.88	-7.3087	-5.3895
1288.73	-6.74593	-6.4272	1249.65	1331.99	-7.3004	-5.4698
1290.12	-6.95839	-6.4368	1250.3	1334.31	-7.3061	-5.4279
1291.53	-6.46098	-6.4467	1250.81	1336.66	-7.3033	-5.5245
1292.96	-5.96726	-6.4517	1251.33	1338.88	-7.2983	-5.4687
1294.4	-5.55401	-6.4695	1251.75	1341.1	-7.31	-5.5329
1295.85	-6.6246	-6.4741	1252.38	1343.38	-7.3125	-5.5235
1297.33	-6.4531	-6.4801	1253.04	1345.56	-7.3148	-5.5692
1298.81	-6.26675	-6.4896	1253.9	1347.64	-7.3227	-5.5676
1300.32	-6.43661	-6.5067	1254.65	1349.72	-7.3165	-5.5849
1301.84	-6.21432	-6.5124	1255.26	1351.65	-7.3386	-5.59
1303.38	-6.53869	-6.519	1255.94	1353.53	-7.3274	-5.593
1304.94	-7.05679	-6.524	1256.72	1355.43	-7.3352	-5.6345
1306.52	-6.57719	-6.5187	1257.61	1357.32	-7.3266	-5.6171
1308.12	-6.69248	-6.5067	1258.38	1359.18	-7.3253	-5.644
1309.73	-7.29802	-6.513	1259.17	1361.12	-7.3155	-5.6536
1311.37	-6.4747	-6.5247	1260.01	1363.29	-7.3329	-5.647
1313.03	-7.27621	-6.526	1260.83	1365.13	-7.324	-5.6858
1314.75	-7.3488	-6.5285	1262.01	1367.06	-7.3292	-5.6442
1316.53	-7.12867	-6.5363	1263.16	1368.82	-7.3346	-5.6743
1318.37	-7.46625	-6.5317	1264.72	1370.52	-7.3302	-5.6655
1320.27	-6.66279	-6.5267	1266.39	1372.33	-7.3344	-5.7066
1322.22	-6.41316	-6.5083	1268.19	1374.28	-7.3239	-5.7115
1324.23	-5.72541	-6.5072	1270.17	1376.14	-7.3288	-5.7119
1326.3	-6.58774	-6.505	1272.13	1377.94	-7.3294	-5.7722
1328.42	-7.03641	-6.498	1274.16	1379.8	-7.3245	-5.7232
1330.6	-6.96976	-6.4898	1276.47	1381.55	-7.3227	-5.6925
1332.82	-6.69699	-6.4743	1279	1383.38	-7.3286	-5.71
1335.1	-6.0418	-6.4686	1281.65	1385.05	-7.3242	-5.6934
1337.43	-6.28374	-6.4547	1284.48	1386.72	-7.3214	-5.7669
1339.8	-6.29337	-6.443	1287.55	1388.46	-7.3203	-5.7277
1342.23	-6.07794	-6.4309	1290.68	1390.19	-7.3153	-5.737
1344.69	-5.57101	-6.4351	1293.8	1391.89	-7.3169	-5.7342
1347.21	-6.17173	-6.4315	1296.71	1393.79	-7.3138	-5.7458
1349.76	-6.41224	-6.4224	1299.93	1395.63	-7.2882	-5.734
1352.36	-5.93029	-6.4134	1303.18	1397.72	-7.2558	-5.758
1355.01	-6.43657	-6.4034	1306.49	1399.44	-7.2141	-5.7702
1357.69	-6.34378	-6.4014	1310.1	1401.47	-7.1561	-5.7239
1360.41	-6.60349	-6.4237	1313.66	1403.31	-7.1403	-5.7694
1363.17	-6.13194	-6.4247	1317.3	1404.87	-7.0263	-5.7419
1365.97	-5.79363	-6.4439	1321.02	1406.75	-7.0177	-5.7935
1368.8	-6.48038	-6.4581	1324.91	1408.64	-7.0198	-5.8215
1371.66	-6.40808	-6.4746	1329.05	1410.92	-7.0055	-5.8103
1374.57	-6.62621	-6.4859	1332.93	1413.23	-6.9486	-5.8215
1377.5	-6.53798	-6.4965	1337.04	1415.58	-6.9759	-5.8308
1380.46	-6.71953	-6.5148	1341.14	1417.46	-6.9489	-5.8583
1383.46	-6.75933	-6.5431	1345.2	1419.61	-6.9801	-5.8831
1386.48	-6.8308	-6.5517	1348.87	1422.04	-6.9879	-5.9117
1389.53	-6.94917	-6.5603	1352.78	1424.64	-7.0059	-5.9354
1392.61	-6.41315	-6.5774	1356.85	1427.86	-7.0067	-5.9527
1395.71	-6.34137	-6.5838	1360.62	1429.9	-7.0604	-6.022
1398.84	-7.04318	-6.5911	1364.68	1432.91	-7.0654	-6.024
1401.99	-6.60065	-6.6081	1368.14	1436.03	-7.1916	-6.0598
1405.16	-6.60471	-6.6158	1371.16	1439.06	-7.2056	-6.0368
1408.36	-6.01113	-6.6388	1374.72	1442.34	-7.2302	-6.0866
1411.57	-6.51517	-6.6562	1378.22	1445.37	-7.2712	-6.0748
1414.8	-6.62837	-6.6754	1381.71	1448.89	-7.274	-6.0884
1418.05	-6.58532	-6.6946	1384.8	1451.96	-7.2788	-6.1002
1421.32	-6.43345	-6.7141	1387.6	1455.06	-7.2856	-6.1199
1424.6	-7.36378	-6.7345	1390.45	1459.12	-7.3013	-6.1411
1427.9	-6.85425	-6.7374	1392.79	1462.47	-7.2996	-6.1306
1431.21	-6.90359	-6.7505	1395.68	1466.21	-7.28	-6.1708
1434.53	-7.33901	-6.7573	1398.1	1470.2	-7.2984	-6.1407
1437.86	-6.53172	-6.7696	1400.74	1474.25	-7.2864	-6.1793
1441.2	-6.69009	-6.7666	1403.2	1478.9	-7.2827	-6.1675
1444.55	-7.11556	-6.7532	1406.06	1484.15	-7.2637	-6.1469
1447.9	-7.22419	-6.7372	1408.06	1488.25	-7.2649	-6.1612
1454.63	-6.42078	-6.6875	1411.94	1497.76	-7.2355	-6.1424
1458	-6.69169	-6.6565	1413.96	1502.86	-7.2148	-6.1205
1461.38	-6.91048	-6.6229	1416.3	1507.45	-7.2356	-6.0995
1464.75	-6.46518	-6.597	1418.15	1512.4	-7.2131	-6.1041
1468.13	-6.05589	-6.5774	1419.84	1517.11	-7.2087	-6.0983
1471.5	-6.39415	-6.5566	1421.7	1521.77	-7.2005	-6.1144
1474.87	-6.15565	-6.5165	1423.27	1526.84	-7.2037	-6.0854
1478.24	-6.28582	-6.4991	1424.95	1531.75	-7.1958	-6.1019
1481.61	-6.22069	-6.4791	1427.03	1537.14	-7.196	-6.0808
1484.97	-6.63765	-6.4648	1429.13	1541.85	-7.1936	-6.092
1488.32	-6.33279	-6.4677	1430.98	1546.77	-7.191	-6.0838
1491.67	-6.099	-6.4523	1433	1551.39	-7.2076	-6.0827
1495	-6.53179	-6.4339	1434.18	1556.46	-7.1913	-6.0746
1501.65	-6.01787	-6.4342	1436.03	1566.45	-7.2232	-6.0791
1504.95	-6.60578	-6.4323	1437.48	1571.35	-7.2063	-6.0945
1508.24	-7.09674	-6.4278	1438.21	1575.85	-7.2306	-6.0745
1511.51	-7.29339	-6.4245	1439.42	1580.52	-7.2149	-6.068

## Sheet: KNI-51-16-4
Age (yr BP)	d18O (original)	d18O (mean)	Age: 2.5%-Quantile	Age: 97.5%-Quantile	Proxy: 2.5%-Quantile	Proxy: 97.5%-Quantile
589.826	-5.8984	-6.8435	565.737	614.113	-7.1896	-6.186
591.145	-7.30315	-6.8498	567.894	614.694	-7.1925	-6.1882
592.455	-6.75101	-6.8511	570.002	615.165	-7.1861	-6.1318
593.756	-6.94307	-6.837	572.109	615.618	-7.1886	-6.0771
595.049	-6.993	-6.8148	574.222	616.176	-7.1851	-5.9511
596.333	-6.44982	-6.7955	576.302	616.687	-7.1816	-5.7614
597.608	-6.91994	-6.7831	578.382	617.295	-7.1775	-5.676
598.875	-6.93696	-6.7662	580.411	617.745	-7.1809	-5.7039
600.132	-7.19495	-6.7525	582.42	618.302	-7.175	-5.5369
601.381	-7.13239	-6.7445	584.279	618.858	-7.1774	-5.5653
602.62	-6.3677	-6.7261	586.246	619.236	-7.1774	-5.5921
603.851	-6.98108	-6.6946	588.124	619.832	-7.1679	-5.5045
605.072	-7.03325	-6.6871	589.971	620.419	-7.1671	-5.527
606.284	-6.57342	-6.6733	591.777	621.306	-7.1683	-5.4916
607.487	-6.4162	-6.6624	593.589	621.831	-7.1638	-5.487
608.681	-5.25924	-6.6613	595.285	622.583	-7.1438	-5.517
609.865	-6.9928	-6.6483	597.019	623.376	-7.1436	-5.5326
611.041	-7.07176	-6.6361	598.573	624.108	-7.1343	-5.5805
612.206	-6.99494	-6.6323	600.127	624.782	-7.091	-5.6199
613.362	-6.22327	-6.6261	601.774	625.509	-7.0823	-5.5984
614.509	-6.71915	-6.6309	603.289	626.312	-7.0676	-5.7447
615.646	-6.51112	-6.6227	604.563	627.038	-7.068	-5.7762
616.774	-6.75377	-6.6289	605.877	627.87	-7.0588	-5.9816
617.891	-6.54769	-6.6337	607.152	628.83	-7.063	-6.0657
619	-6.26354	-6.6415	608.547	629.755	-7.0662	-6.2532
620.098	-7.09894	-6.6394	609.979	630.553	-7.0694	-6.2576
621.186	-6.56926	-6.6363	611.345	631.562	-7.0673	-6.2635
622.265	-6.70816	-6.6595	612.503	632.455	-7.0966	-6.2757
623.333	-6.24104	-6.6689	613.592	633.38	-7.1264	-6.2629
624.392	-6.68617	-6.6979	614.48	634.407	-7.2118	-6.2867
625.44	-6.68936	-6.7126	615.578	635.336	-7.232	-6.2815
626.479	-6.95974	-6.7301	616.601	636.273	-7.2483	-6.2893
627.507	-6.50064	-6.7648	617.467	637.154	-7.2906	-6.3205
628.525	-6.73702	-6.7842	618.628	638.101	-7.295	-6.335
629.533	-6.61775	-6.8164	619.481	639.06	-7.3062	-6.3416
630.53	-7.00422	-6.8478	620.423	640.073	-7.3219	-6.3919
631.517	-7.34231	-6.8675	621.362	640.999	-7.34	-6.4712
632.494	-6.89954	-6.8965	622.427	641.986	-7.3507	-6.5065
633.46	-6.65659	-6.9162	623.354	642.937	-7.3616	-6.5203
634.416	-7.165	-6.9399	624.229	643.848	-7.4133	-6.5158
635.361	-6.47085	-6.9703	625.043	644.769	-7.4181	-6.516
636.295	-6.95358	-6.9978	625.92	645.806	-7.4538	-6.5404
637.219	-7.24965	-7.0132	626.795	646.845	-7.4446	-6.5446
638.132	-6.88958	-7.0336	627.613	647.735	-7.4575	-6.5621
639.034	-7.5677	-7.0357	628.397	648.628	-7.4526	-6.5614
639.926	-6.913	-7.0673	629.29	649.605	-7.4729	-6.5995
640.806	-7.07634	-7.0672	630.139	650.609	-7.4598	-6.5739
641.676	-6.853	-7.0737	630.979	651.515	-7.4675	-6.5778
642.534	-7.34436	-7.0822	631.877	652.348	-7.4688	-6.5977
643.381	-7.34282	-7.0841	632.843	653.32	-7.4753	-6.5804
644.218	-7.21379	-7.0923	633.765	654.209	-7.4711	-6.5817
645.043	-7.4849	-7.1007	634.683	654.978	-7.4794	-6.6282
645.857	-7.09874	-7.1158	635.532	655.747	-7.4954	-6.6145
646.66	-6.97926	-7.1223	636.455	656.562	-7.5157	-6.6099
647.451	-6.53403	-7.1371	637.385	657.375	-7.5374	-6.6305
648.231	-6.94526	-7.151	638.296	658.101	-7.5921	-6.6332
649	-7.02148	-7.152	639.152	658.86	-7.6357	-6.6344
649.757	-6.95747	-7.162	640.027	659.566	-7.6623	-6.6073
650.502	-7.22593	-7.1722	640.814	660.252	-7.6896	-6.6117
651.236	-7.23774	-7.1871	641.628	660.826	-7.7035	-6.5842
651.958	-7.51467	-7.1887	642.493	661.399	-7.7151	-6.5758
652.669	-7.1602	-7.1997	643.378	661.997	-7.7271	-6.5376
653.368	-7.11255	-7.2139	644.257	662.557	-7.7438	-6.4159
654.055	-6.96616	-7.2143	645.087	663.182	-7.7521	-6.3321
654.73	-7.76424	-7.2187	645.932	663.745	-7.7585	-6.3251
655.394	-7.24703	-7.2172	646.745	664.332	-7.9962	-6.3177
656.045	-7.06954	-7.219	647.547	664.782	-8.1776	-6.3141
656.684	-7.41523	-7.232	648.328	665.22	-8.2056	-6.3067
657.312	-7.64128	-7.2651	649.172	665.756	-8.2555	-6.3095
657.927	-7.75718	-7.285	649.918	666.199	-8.3142	-6.309
658.53	-7.16293	-7.2993	650.683	666.53	-8.3196	-6.3064
659.121	-6.34495	-7.3124	651.532	667	-8.3032	-6.3066
659.699	-6.29275	-7.3225	652.332	667.212	-8.3037	-6.3142
660.266	-7.30013	-7.3447	653.121	667.515	-8.2919	-6.3122
660.819	-8.47601	-7.3625	653.712	667.883	-8.3053	-6.3162
661.354	-7.84845	-7.3789	654.52	668.086	-8.3268	-6.3199
661.872	-7.00563	-7.388	655.24	668.435	-8.304	-6.315
662.376	-7.49519	-7.4021	655.885	668.83	-8.2519	-6.3281
662.869	-7.60059	-7.4101	656.353	669.167	-8.2492	-6.3259
663.353	-7.15495	-7.4249	656.686	669.473	-8.2278	-6.3317
663.83	-7.41957	-7.4355	656.974	669.908	-8.1811	-6.3183
664.304	-7.42149	-7.453	657.398	670.548	-8.0855	-6.5988
664.777	-7.72416	-7.4534	657.737	671.223	-8.0347	-6.5718
665.251	-7.73305	-7.4666	658.055	672.014	-8.0428	-6.7642
665.729	-7.80534	-7.477	658.486	672.74	-7.9702	-7.0057
666.213	-7.2129	-7.4802	658.809	673.458	-7.8024	-7.0246
666.706	-7.67924	-7.4947	659.289	674.14	-7.7997	-7.0256
667.211	-7.29559	-7.4999	659.514	674.764	-7.7972	-7.0224
667.73	-7.0234	-7.4926	659.877	675.219	-7.7922	-6.9038
668.265	-7.07772	-7.4912	660.232	675.698	-7.7923	-6.7955
669.22	-7.73598	-7.4857	661.861	676.268	-7.7886	-6.819
670.618	-7.71639	-7.4545	664.356	677.271	-7.7827	-6.7763
671.896	-7.62643	-7.4204	665.402	678.26	-7.7762	-6.7634
672.632	-7.26681	-7.3949	666.308	678.94	-7.7803	-6.7627
673.307	-7.87459	-7.3556	667.15	679.307	-7.7726	-6.7581
674.013	-6.74453	-7.3145	667.955	679.743	-7.7728	-6.757
674.723	-6.81864	-7.2788	668.694	680.424	-7.76	-6.7591
675.41	-7.49432	-7.2506	669.093	681.509	-7.756	-6.7582
676.048	-7.50908	-7.2276	669.408	682.73	-7.7312	-6.7598
676.722	-7.12238	-7.2064	669.81	683.87	-7.7247	-6.757
677.52	-7.19536	-7.1974	670.398	684.958	-7.6958	-6.7602
678.419	-6.84785	-7.174	671.151	686.273	-7.6382	-6.7589
679.395	-7.12167	-7.1554	671.857	687.638	-7.5828	-6.6368
680.423	-7.14487	-7.1427	672.41	689.32	-7.5635	-6.3236
681.48	-7.35069	-7.1348	672.667	690.918	-7.5452	-6.3102
683.585	-7.02802	-7.1217	673.351	694.456	-7.5804	-6.2475
684.585	-6.81853	-7.1143	673.662	696.082	-7.5836	-6.2466
685.529	-7.35039	-7.0974	673.897	697.682	-7.5843	-6.2105
686.471	-6.92531	-7.0836	674.243	699.255	-7.5805	-6.1888
687.423	-7.31467	-7.0792	674.659	700.889	-7.5833	-6.2009
688.382	-7.41197	-7.0619	674.914	702.325	-7.5838	-6.1886
689.351	-7.58542	-7.046	675.172	703.813	-7.5838	-6.1873
690.328	-7.57585	-7.0331	675.541	705.255	-7.5853	-6.1848
691.313	-7.46958	-7.0263	675.95	706.673	-7.5832	-6.1847
692.307	-7.54389	-7.0219	676.302	708.179	-7.5857	-6.185
693.31	-7.0667	-7.0183	676.72	709.573	-7.586	-6.1833
694.321	-7.45197	-7.0109	677.186	711.103	-7.5847	-6.1869
695.34	-7.2375	-7.0169	677.663	712.724	-7.5866	-6.1836
696.367	-7.44485	-7.0071	678.313	714.331	-7.585	-6.1842
697.403	-6.98832	-7.0002	678.873	715.844	-7.5862	-6.1815
698.447	-6.31763	-6.9994	679.392	717.321	-7.5859	-6.1843
699.499	-6.18815	-6.995	680.005	718.835	-7.5856	-6.1841
700.559	-6.17889	-6.9791	680.709	720.353	-7.5857	-6.1811
701.627	-6.86068	-6.9682	681.373	721.87	-7.5853	-6.181
702.703	-6.30755	-6.9499	682.046	723.385	-7.5839	-6.183
703.787	-6.3218	-6.929	682.697	724.968	-7.5808	-6.1809
704.879	-6.26775	-6.9221	683.436	726.452	-7.5734	-6.1812
705.979	-6.78454	-6.9059	684.276	728.033	-7.5601	-6.1828
707.086	-6.45168	-6.9015	685.118	729.575	-7.5524	-6.182
708.201	-6.07832	-6.8902	685.923	731.09	-7.5548	-6.1814
709.324	-6.32404	-6.8858	686.881	732.537	-7.5364	-6.1844
710.454	-6.5263	-6.8813	687.822	733.986	-7.5605	-6.181
711.592	-6.7733	-6.8702	688.816	735.402	-7.531	-6.1802
712.738	-6.94524	-6.8664	689.805	736.88	-7.5173	-6.1805
713.891	-7.20681	-6.8799	690.828	738.355	-7.5421	-6.1807
715.051	-6.83146	-6.8764	691.785	739.818	-7.5438	-6.1803
716.219	-7.07202	-6.8959	692.679	741.294	-7.5316	-6.1809
717.394	-6.79847	-6.9028	693.799	742.76	-7.5412	-6.1819
718.576	-6.62014	-6.9186	694.886	744.15	-7.5391	-6.1802
719.766	-7.72243	-6.9324	695.91	745.546	-7.5311	-6.1832
720.962	-7.08572	-6.9523	697.029	746.912	-7.5447	-6.1824
722.166	-7.54186	-6.9692	698.163	748.341	-7.5546	-6.1898
723.377	-7.30181	-6.9929	699.491	749.73	-7.5474	-6.2111
724.595	-7.00736	-7.0014	700.766	751.097	-7.5694	-6.1881
725.819	-7.5173	-7.0216	702.022	752.359	-7.5452	-6.2219
727.051	-7.28872	-7.0481	703.277	753.598	-7.5637	-6.2712
728.289	-7.58043	-7.0694	704.495	754.961	-7.5728	-6.2835
729.535	-7.41498	-7.0893	705.742	756.338	-7.5751	-6.2839
730.787	-7.25786	-7.091	707.085	757.702	-7.5739	-6.295
732.046	-7.10277	-7.1051	708.586	759.039	-7.5804	-6.3528
733.311	-7.48877	-7.0962	710.081	760.297	-7.5719	-6.3808
734.583	-6.78924	-7.0961	711.487	761.516	-7.5685	-6.4816
735.862	-7.10044	-7.1031	712.79	762.754	-7.5763	-6.5202
737.147	-6.80223	-7.0992	713.987	764.098	-7.5716	-6.5028
738.438	-7.30354	-7.1078	715.198	765.246	-7.5763	-6.5034
739.736	-6.8141	-7.0944	716.602	766.555	-7.5747	-6.4902
741.04	-6.79766	-7.0917	717.989	767.756	-7.5767	-6.4923
742.351	-6.92586	-7.0744	719.251	768.967	-7.5775	-6.4961
743.668	-7.21767	-7.058	720.744	770.145	-7.5717	-6.3949
744.99	-7.43193	-7.0505	721.942	771.317	-7.566	-6.4021
746.319	-7.61149	-7.0485	723.442	772.539	-7.5738	-6.4666
747.655	-7.47862	-7.0411	724.856	773.81	-7.575	-6.3964
748.996	-7.31206	-7.0203	726.349	774.91	-7.5771	-6.3503
750.343	-6.88028	-7.0059	727.638	776.014	-7.5623	-6.3456
751.696	-6.47976	-7.006	728.807	777.125	-7.5401	-6.4491
753.055	-6.65262	-6.989	730.27	778.265	-7.5587	-6.3667
754.42	-6.78944	-6.9844	731.691	779.501	-7.5538	-6.3456
755.79	-7.00482	-6.9774	732.898	780.584	-7.5426	-6.3137
757.167	-6.07518	-6.9715	734.294	781.664	-7.5435	-6.3292
758.549	-7.10084	-6.9625	735.527	782.712	-7.5234	-6.3047
759.937	-7.11495	-6.9744	736.905	783.939	-7.5267	-6.3457
761.33	-6.63394	-6.9749	738.332	785.199	-7.543	-6.3675
762.729	-6.84726	-6.9716	739.435	786.619	-7.5232	-6.3328
764.133	-6.96307	-6.9715	740.733	787.754	-7.5176	-6.3747
765.542	-7.2898	-6.9706	742.05	789.158	-7.4785	-6.406
766.957	-6.99426	-6.9812	743.372	790.463	-7.5262	-6.4855
768.378	-6.97501	-6.9899	744.58	791.82	-7.4842	-6.4361
769.803	-6.80567	-6.9858	745.851	793.605	-7.4869	-6.4021
771.234	-7.33725	-6.9892	746.96	795.213	-7.4951	-6.4183
772.67	-7.49146	-6.9923	747.778	797.322	-7.5135	-6.4437
774.111	-6.84232	-6.9936	748.595	799.343	-7.5025	-6.4303
775.558	-7.06189	-6.9818	749.814	801.214	-7.483	-6.3946
777.009	-6.81741	-6.9845	750.807	803.54	-7.4896	-6.4497
778.465	-6.81967	-6.9852	751.919	805.693	-7.4733	-6.4362
779.926	-7.31842	-6.9875	752.41	807.918	-7.4958	-6.4177
781.392	-6.78261	-6.9916	753.333	810.227	-7.4852	-6.4345
782.863	-7.04068	-7.0048	753.889	812.541	-7.5679	-6.4428
784.338	-6.87742	-6.9869	754.492	815.418	-7.5165	-6.4267
785.819	-7.77351	-6.981	755.378	818.188	-7.6047	-6.4413
787.303	-6.59331	-6.9818	756.246	820.967	-7.5387	-6.423
788.793	-6.36447	-6.9771	757.097	823.873	-7.6347	-6.4043
790.287	-6.79352	-6.9778	757.756	826.314	-7.6029	-6.3918

[truncated: 2 more sheets: KNI-51-16-6, KNI-51-16-7]
